# Supplementary material for: Beneficial impact of acquired AmpC β-lactamases on bacterial fitness and pathogenicity: a new paradigm
Source: mBio. 2026 Apr 13;17(5):e00088-26. doi: 10.1128/mbio.00088-26 (PMC13170162; doi:10.1128/mbio.00088-26)
Supplement: Table S3 — Raw RNA sequence data. [file mbio.00088-26-s0002.xlsx]

## Sheet: pCMY-2 vs p0
Name	Chromosome	Region	locus_tag	old_locus_tag	GO_function	Max group mean	Log₂ fold change	Fold change	P-value	FDR p-value	Bonferroni
K3F56_RS00005	NZ_CP080620	58..1215	K3F56_RS00005	K3F56_00005	GO:0003677 - DNA binding [Evidence IEA]	0.529191	0.466573	1.38182	0.353482	0.411111	1
rspB	NZ_CP080620	complement(1403..2422)	K3F56_RS00010	K3F56_00010	GO:0016491 - oxidoreductase activity [Evidence IEA]; GO:0008270 - zinc ion binding [Evidence IEA]	2.10792	0.887898	1.85048	0.0189411	0.0278656	1
rspA	NZ_CP080620	complement(2434..3648)	K3F56_RS00015	K3F56_00015		3.33554	1.12248	2.17721	0.000109694	0.000205595	0.456216
ynfA	NZ_CP080620	complement(3854..4180)	K3F56_RS00020	K3F56_00020		8.03863	0.229378	1.17233	0.482389	0.539896	1
ynfB	NZ_CP080620	4315..4656	K3F56_RS00025	K3F56_00025		140.792	-0.037744	-1.02651	0.832701	0.862137	1
speG	NZ_CP080620	4691..5251	K3F56_RS00030	K3F56_00030	GO:0008080 - N-acetyltransferase activity [Evidence IEA]	342.416	-1.08086	-2.1153	1.7348e-17	6.64981e-17	7.21504e-14
ynfC	NZ_CP080620	complement(5254..5964)	K3F56_RS00035	K3F56_00035		23.6687	0.931081	1.9067	2.37905e-07	5.45451e-07	0.000989449
ynfD	NZ_CP080620	6072..6377	K3F56_RS00040	K3F56_00040		36.5096	1.68146	3.20752	2.67164e-15	9.28268e-15	1.11114e-11
ynfE	NZ_CP080620	6576..9002	K3F56_RS00045	K3F56_00045		451.273	6.34405	81.2362	5.91852e-192	3.72956e-190	2.46151e-188
ynfF	NZ_CP080620	9063..11486	K3F56_RS00050	K3F56_00050		572.224	6.0638	66.8936	2.47943e-233	1.90962e-231	1.03119e-229
ynfG	NZ_CP080620	11497..12114	K3F56_RS00055	K3F56_00055		419.312	5.78765	55.2404	9.74178e-125	3.24129e-123	4.05161e-121
ynfH	NZ_CP080620	12116..12970	K3F56_RS00060	K3F56_00060		505.342	4.88733	29.596	1.35387e-108	3.77903e-107	5.63076e-105
dmsD	NZ_CP080620	13013..13627	K3F56_RS00065	K3F56_00065		139.478	1.90695	3.75016	1.05433e-18	4.26137e-18	4.38495e-15
clcB	NZ_CP080620	13786..15078	K3F56_RS00070	K3F56_00070	GO:0005247 - voltage-gated chloride channel activity [Evidence IEA]	9.72784	-0.599093	-1.51476	0.00146524	0.00245723	1
bioD_1	NZ_CP080620	complement(15031..15726)	K3F56_RS00075	K3F56_00075	GO:0004141 - dethiobiotin synthase activity [Evidence IEA]	107.046	1.66432	3.16964	4.13081e-11	1.18157e-10	1.71801e-07
mlc	NZ_CP080620	complement(15851..17071)	K3F56_RS00080	K3F56_00080		180.759	0.996188	1.99472	3.98033e-12	1.18838e-11	1.65542e-08
ynfL	NZ_CP080620	complement(17206..18099)	K3F56_RS00085	K3F56_00085	GO:0003677 - DNA binding [Evidence IEA]; GO:0003700 - DNA-binding transcription factor activity [Evidence IEA]	9.93567	-0.395558	-1.31545	0.0667176	0.0904134	1
ynfM	NZ_CP080620	18206..19459	K3F56_RS00090	K3F56_00090	GO:0022857 - transmembrane transporter activity [Evidence IEA]	25.3582	-0.988417	-1.98401	2.18228e-08	5.32947e-08	9.07609e-05
asr	NZ_CP080620	19883..20191	K3F56_RS00100	K3F56_00100		5.54578	2.70304	6.51174	1.65802e-07	3.82882e-07	0.00068957
K3F56_RS00105	NZ_CP080620	20284..20367	K3F56_RS00105	K3F56_00105		0	#N/A	#N/A	#N/A	#N/A	#N/A
ydgD	NZ_CP080620	20467..21288	K3F56_RS00110	K3F56_00110	GO:0004252 - serine-type endopeptidase activity [Evidence IEA]	61.733	1.39614	2.63196	3.25898e-17	1.22884e-16	1.35541e-13
mdtI	NZ_CP080620	complement(21327..21656)	K3F56_RS00115	K3F56_00115		24.6464	0.442544	1.359	0.232628	0.282978	1
mdtJ	NZ_CP080620	complement(21643..22008)	K3F56_RS00120	K3F56_00120	GO:0015606 - spermidine transmembrane transporter activity [Evidence IEA]	56.0953	0.396091	1.31594	0.20491	0.25236	1
tqsA	NZ_CP080620	22420..23454	K3F56_RS00130	K3F56_00130		16.2933	0.838235	1.78786	4.4096e-06	9.29526e-06	0.0183395
pntB	NZ_CP080620	complement(23479..24867)	K3F56_RS00135	K3F56_00135	GO:0008750 - NAD(P)+ transhydrogenase (AB-specific) activity [Evidence IEA]; GO:0050661 - NADP binding [Evidence IEA]	363.982	-0.112933	-1.08142	0.469219	0.526858	1
pntA	NZ_CP080620	complement(24878..26410)	K3F56_RS00140	K3F56_00140	GO:0008750 - NAD(P)+ transhydrogenase (AB-specific) activity [Evidence IEA]	406.39	0.0798806	1.05693	0.526361	0.582837	1
ydgH	NZ_CP080620	26934..27878	K3F56_RS00145	K3F56_00145		202.102	0.452662	1.36856	0.000218844	0.000399899	0.910171
ydgI	NZ_CP080620	28064..29446	K3F56_RS00150	K3F56_00150		30.8474	-2.52264	-5.74632	9.01791e-36	6.23015e-35	3.75055e-32
folM	NZ_CP080620	29483..30205	K3F56_RS00155	K3F56_00155	GO:0016491 - oxidoreductase activity [Evidence IEA]	32.4115	-0.732008	-1.66095	7.7235e-05	0.000147484	0.32122
ydgC	NZ_CP080620	complement(30202..30537)	K3F56_RS00160	K3F56_00160		22.4035	-0.294051	-1.22608	0.142481	0.181773	1
rstA	NZ_CP080620	30666..31385	K3F56_RS00165	K3F56_00165	GO:0003677 - DNA binding [Evidence IEA]	146.258	-0.334487	-1.26093	0.0169973	0.0251662	1
rstB	NZ_CP080620	31389..32690	K3F56_RS00170	K3F56_00170	GO:0000155 - phosphorelay sensor kinase activity [Evidence IEA]	74.2838	-0.60393	-1.51985	1.35909e-05	2.77625e-05	0.0565245
tus	NZ_CP080620	32766..33695	K3F56_RS00175	K3F56_00175	GO:0003677 - DNA binding [Evidence IEA]	43.1082	-0.135232	-1.09827	0.422171	0.480518	1
fumC	NZ_CP080620	complement(33692..35095)	K3F56_RS00180	K3F56_00180	GO:0004333 - fumarate hydratase activity [Evidence IEA]	39.6792	-0.0481488	-1.03394	0.794187	0.828241	1
fumB_1	NZ_CP080620	complement(35238..36884)	K3F56_RS00185	K3F56_00185		303.266	-1.18629	-2.27567	6.64719e-13	2.0585e-12	2.76456e-09
manA	NZ_CP080620	37083..38258	K3F56_RS00190	K3F56_00190	GO:0004476 - mannose-6-phosphate isomerase activity [Evidence IEA]; GO:0008270 - zinc ion binding [Evidence IEA]	348.954	0.943302	1.92292	1.89938e-10	5.24537e-10	7.89952e-07
ydgA	NZ_CP080620	38359..39867	K3F56_RS00195	K3F56_00195		285.384	0.149547	1.10922	0.314113	0.370242	1
uidC	NZ_CP080620	complement(40093..41358)	K3F56_RS00200	K3F56_00200		3.48711	3.62533	12.3405	1.30966e-17	5.06686e-17	5.44688e-14
uidB	NZ_CP080620	complement(41397..42770)	K3F56_RS00205	K3F56_00205	GO:0022857 - transmembrane transporter activity [Evidence IEA]	8.65849	2.92141	7.57587	1.88717e-30	1.12285e-29	7.84872e-27
uidA	NZ_CP080620	complement(42767..44578)	K3F56_RS00210	K3F56_00210	GO:0004553 - hydrolase activity, hydrolyzing O-glycosyl compounds [Evidence IEA]	36.3757	2.96717	7.82	2.12024e-54	2.38327e-53	8.81808e-51
uidR	NZ_CP080620	complement(44969..45559)	K3F56_RS00215	K3F56_00215		187.869	0.738682	1.66865	1.28062e-07	2.97214e-07	0.000532608
hdhA	NZ_CP080620	complement(45780..46547)	K3F56_RS00220	K3F56_00220		258.475	1.53767	2.90326	3.49353e-27	1.90178e-26	1.45296e-23
malI	NZ_CP080620	complement(46659..47687)	K3F56_RS00225	K3F56_00225		51.137	-0.598336	-1.51397	0.00125258	0.00211939	1
malX	NZ_CP080620	47862..49454	K3F56_RS00230	K3F56_00230		42.5413	2.37804	5.19832	2.4683e-32	1.56727e-31	1.02656e-28
malY	NZ_CP080620	49464..50636	K3F56_RS00235	K3F56_00235		67.8498	0.97136	1.96069	2.28574e-13	7.26234e-13	9.5064e-10
add	NZ_CP080620	50740..51741	K3F56_RS00240	K3F56_00240	GO:0004000 - adenosine deaminase activity [Evidence IEA]	356.663	-0.559674	-1.47394	0.000376663	0.000673782	1
ydgJ	NZ_CP080620	complement(51775..52815)	K3F56_RS00245	K3F56_00245		63.1109	0.251517	1.19046	0.0643715	0.0874619	1
blr	NZ_CP080620	53058..53183	K3F56_RS00250	K3F56_00250		0.873024	-3.19869	-9.18125	0.202654	0.250039	1
ydgT	NZ_CP080620	53456..53671	K3F56_RS00255	K3F56_00255		12.453	-1.0259	-2.03623	0.00368888	0.00591672	1
ydgK	NZ_CP080620	53757..54197	K3F56_RS00260	K3F56_00260		54.9565	-0.433511	-1.35052	0.00590083	0.00923614	1
rsxA	NZ_CP080620	54274..54855	K3F56_RS00265	K3F56_00265		72.0237	-2.63845	-6.22664	5.13175e-43	4.25158e-42	2.1343e-39
rsxB	NZ_CP080620	54855..55433	K3F56_RS00270	K3F56_00270	GO:0009055 - electron transfer activity [Evidence IEA]; GO:0051536 - iron-sulfur cluster binding [Evidence IEA]	133.027	-3.40469	-10.5904	6.67627e-71	1.08463e-69	2.77666e-67
rsxC	NZ_CP080620	55426..57744	K3F56_RS00275	K3F56_00275	GO:0051539 - 4 iron, 4 sulfur cluster binding [Evidence IEA]; GO:0009055 - electron transfer activity [Evidence IEA]	105.733	-3.34037	-10.1286	9.81261e-109	2.75748e-107	4.08106e-105
rsxD	NZ_CP080620	57745..58803	K3F56_RS00280	K3F56_00280		134.357	-2.76365	-6.79112	5.44767e-66	7.83974e-65	2.26569e-62
rsxG	NZ_CP080620	58807..59427	K3F56_RS00285	K3F56_00285	GO:0009055 - electron transfer activity [Evidence IEA]; GO:0010181 - FMN binding [Evidence IEA]	59.2775	-1.98849	-3.96821	6.63933e-20	2.83501e-19	2.7613e-16
rsxE	NZ_CP080620	59431..60126	K3F56_RS00290	K3F56_00290		105.378	-1.70612	-3.26282	1.13515e-18	4.57915e-18	4.7211e-15
nth	NZ_CP080620	60126..60761	K3F56_RS00295	K3F56_00295	GO:0003906 - DNA-(apurinic or apyrimidinic site) endonuclease activity [Evidence IEA]	84.4775	-1.57555	-2.9805	4.76827e-13	1.48883e-12	1.98312e-09
dtpA	NZ_CP080620	61372..62874	K3F56_RS00300	K3F56_00300	GO:1904680 - peptide transmembrane transporter activity [Evidence IEA]	206.435	-2.01117	-4.0311	3.66694e-61	4.79585e-60	1.52508e-57
gstA	NZ_CP080620	62980..63585	K3F56_RS00305	K3F56_00305	GO:0005515 - protein binding [Evidence IEA]	248.947	0.925792	1.89973	5.23423e-11	1.48798e-10	2.17691e-07
pdxY	NZ_CP080620	complement(63629..64492)	K3F56_RS00310	K3F56_00310	GO:0008478 - pyridoxal kinase activity [Evidence IEA]	115.121	-0.513839	-1.42784	3.428e-05	6.74092e-05	0.14257
tyrS	NZ_CP080620	complement(64551..65825)	K3F56_RS00315	K3F56_00315	GO:0004831 - tyrosine-tRNA ligase activity [Evidence IEA]	525.126	-0.753271	-1.68561	9.40139e-08	2.19788e-07	0.000391004
pdxH	NZ_CP080620	complement(65954..66610)	K3F56_RS00320	K3F56_00320	GO:0010181 - FMN binding [Evidence IEA]; GO:0004733 - pyridoxamine phosphate oxidase activity [Evidence IEA]	211.516	0.670782	1.59194	1.44575e-08	3.57272e-08	6.01289e-05
mliC	NZ_CP080620	complement(66669..66998)	K3F56_RS00325	K3F56_00325		21.6155	1.32664	2.50818	2.59235e-08	6.28664e-08	0.000107816
anmK	NZ_CP080620	complement(67096..68205)	K3F56_RS00330	K3F56_00330		125.363	1.58124	2.99227	2.23486e-31	1.35888e-30	9.29477e-28
slyB	NZ_CP080620	68479..68946	K3F56_RS00335	K3F56_00335		1703.54	-0.0630192	-1.04465	0.649964	0.69778	1
slyA	NZ_CP080620	complement(68993..69427)	K3F56_RS00340	K3F56_00340	GO:0003700 - DNA-binding transcription factor activity [Evidence IEA]	237.621	1.39743	2.63431	9.94534e-22	4.53538e-21	4.13627e-18
ydhI	NZ_CP080620	69628..69864	K3F56_RS00345	K3F56_00345		8.68622	-0.33209	-1.25884	0.362371	0.419455	1
ydhJ	NZ_CP080620	69867..70724	K3F56_RS00350	K3F56_00350	GO:0022857 - transmembrane transporter activity [Evidence IEA]	28.0036	-0.922394	-1.89526	9.05674e-07	2.0025e-06	0.0037667
ydhK	NZ_CP080620	70724..72736	K3F56_RS00355	K3F56_00355		13.5945	-1.14348	-2.20914	7.84055e-11	2.20778e-10	3.26088e-07
sodC	NZ_CP080620	complement(72737..73258)	K3F56_RS00360	K3F56_00360	GO:0004784 - superoxide dismutase activity [Evidence IEA]	109.727	2.13215	4.3837	4.24909e-38	3.12226e-37	1.7672e-34
ydhF	NZ_CP080620	complement(73339..74235)	K3F56_RS00365	K3F56_00365	GO:0016491 - oxidoreductase activity [Evidence IEA]	356.298	2.1332	4.38689	6.56733e-65	9.25883e-64	2.73135e-61
ydhL	NZ_CP080620	complement(74284..74523)	K3F56_RS00370	K3F56_00370		29.1648	1.62802	3.09088	2.59454e-13	8.21208e-13	1.07907e-09
nemR	NZ_CP080620	74626..75225	K3F56_RS00375	K3F56_00375		22.7252	-0.87371	-1.83237	8.11868e-06	1.68239e-05	0.0337656
nemA	NZ_CP080620	75262..76359	K3F56_RS00380	K3F56_00380		62.3813	-0.530875	-1.44481	0.0017915	0.00297796	1
gloA	NZ_CP080620	76440..76847	K3F56_RS00385	K3F56_00385		160.336	0.160206	1.11745	0.278833	0.332663	1
rnt	NZ_CP080620	76950..77597	K3F56_RS00390	K3F56_00390	GO:0016896 - RNA exonuclease activity, producing 5'-phosphomonoesters [Evidence IEA]	119.582	-0.991721	-1.98856	6.85937e-09	1.73213e-08	2.85281e-05
lhr	NZ_CP080620	77690..82306	K3F56_RS00395	K3F56_00395	GO:0005524 - ATP binding [Evidence IEA]; GO:0016818 - hydrolase activity, acting on acid anhydrides, in phosphorus-containing anhydrides [Evidence IEA]; GO:0003676 - nucleic acid binding [Evidence IEA]	19.0865	0.942865	1.92234	1.54063e-12	4.67698e-12	6.40747e-09
grxD	NZ_CP080620	complement(82357..82704)	K3F56_RS00400	K3F56_00400		894.157	-0.819888	-1.76527	2.14158e-10	5.90246e-10	8.90681e-07
mepH	NZ_CP080620	83038..83853	K3F56_RS00405	K3F56_00405		43.9283	0.578786	1.49359	0.000386337	0.0006899	1
sodB	NZ_CP080620	83981..84562	K3F56_RS00410	K3F56_00410	GO:0046872 - metal ion binding [Evidence IEA]; GO:0004784 - superoxide dismutase activity [Evidence IEA]	1551.42	1.20622	2.30732	2.85874e-18	1.12911e-17	1.18895e-14
ydhP	NZ_CP080620	complement(84724..85893)	K3F56_RS00415	K3F56_00415	GO:0022857 - transmembrane transporter activity [Evidence IEA]	17.1163	-1.11165	-2.16092	2.12427e-07	4.88113e-07	0.000883484
cydH	NZ_CP080620	complement(86059..86148)	K3F56_RS00420	K3F56_00420		1.95043	2.59359	6.03598	0.0706325	0.095099	1
purR	NZ_CP080620	86447..87472	K3F56_RS00425	K3F56_00425	GO:0003677 - DNA binding [Evidence IEA]	152.38	-1.15301	-2.22378	4.08071e-21	1.82688e-20	1.69717e-17
punR	NZ_CP080620	complement(87469..88401)	K3F56_RS00430	K3F56_00430	GO:0003700 - DNA-binding transcription factor activity [Evidence IEA]	8.31282	0.223324	1.16742	0.28425	0.338447	1
punC	NZ_CP080620	88514..89725	K3F56_RS00435	K3F56_00435	GO:0042910 - xenobiotic transmembrane transporter activity [Evidence IEA]	171.728	-3.80711	-13.9977	5.85313e-163	2.79806e-161	2.43432e-159
cfa	NZ_CP080620	90016..91164	K3F56_RS00440	K3F56_00440		241.586	0.690122	1.61342	4.32882e-08	1.03409e-07	0.000180036
ribE_1	NZ_CP080620	complement(91204..91845)	K3F56_RS00445	K3F56_00445	GO:0004746 - riboflavin synthase activity [Evidence IEA]	148.24	0.550853	1.46495	9.83177e-06	2.02628e-05	0.0408903
mdtK	NZ_CP080620	92060..93433	K3F56_RS00450	K3F56_00450		66.5016	-0.951395	-1.93374	9.07996e-13	2.79308e-12	3.77635e-09
ydhQ	NZ_CP080620	complement(93474..94730)	K3F56_RS00455	K3F56_00455		68.8307	-0.0483396	-1.03407	0.713125	0.756025	1
ydhR	NZ_CP080620	95303..95608	K3F56_RS00470	K3F56_00470		615.345	0.896432	1.86146	7.91897e-12	2.32592e-11	3.2935e-08
ydhS	NZ_CP080620	95734..97338	K3F56_RS00475	K3F56_00475		9.29822	0.632971	1.55076	0.000378666	0.000677073	1
ydhT	NZ_CP080620	complement(97350..98162)	K3F56_RS00480	K3F56_00480		54.1171	4.49553	22.5574	1.20372e-72	2.01865e-71	5.00626e-69
phsC	NZ_CP080620	complement(98166..98951)	K3F56_RS00485	K3F56_00485		85.4391	4.86638	29.1692	2.20432e-94	5.03723e-93	9.16776e-91
ydhX	NZ_CP080620	complement(98948..99616)	K3F56_RS00490	K3F56_00490		145.08	6.24964	76.0903	1.70024e-119	5.27708e-118	7.07128e-116
ydhW	NZ_CP080620	complement(99680..100318)	K3F56_RS00495	K3F56_00495		232.368	7.03432	131.082	1.07242e-160	5.06839e-159	4.46018e-157
ydhV	NZ_CP080620	complement(100331..102517)	K3F56_RS00500	K3F56_00500	GO:0009055 - electron transfer activity [Evidence IEA]; GO:0051536 - iron-sulfur cluster binding [Evidence IEA]; GO:0016491 - oxidoreductase activity [Evidence IEA]	277.228	8.24289	302.941	0	0	0
ydhY	NZ_CP080620	complement(102454..103080)	K3F56_RS00505	K3F56_00505		398.446	10.0024	1025.71	3.12119e-100	7.50349e-99	1.2981e-96
fumD	NZ_CP080620	complement(103535..103744)	K3F56_RS00510	K3F56_00510		2.324	3.17037	9.00279	0.00337043	0.00543108	1
K3F56_RS22055	NZ_CP080620	104099..104293	K3F56_RS22055			17.4765	-0.303576	-1.2342	0.341033	0.398079	1
pykF	NZ_CP080620	104301..105713	K3F56_RS00515	K3F56_00515	GO:0004743 - pyruvate kinase activity [Evidence IEA]	1135.39	0.729285	1.65782	2.61083e-06	5.60581e-06	0.0108585
lpp	NZ_CP080620	106024..106260	K3F56_RS00520	K3F56_00520		4752.2	0.538127	1.45209	0.000399521	0.00071283	1
ldtE	NZ_CP080620	complement(106324..107328)	K3F56_RS00525	K3F56_00525		55.3738	0.845551	1.79695	5.67408e-07	1.27079e-06	0.00235985
sufE	NZ_CP080620	complement(107477..107893)	K3F56_RS00530	K3F56_00530		52.2179	-2.01776	-4.04953	3.34704e-25	1.71433e-24	1.39203e-21
sufS	NZ_CP080620	complement(107906..109126)	K3F56_RS00535	K3F56_00535	GO:0031071 - cysteine desulfurase activity [Evidence IEA]; GO:0030170 - pyridoxal phosphate binding [Evidence IEA]	87.3449	-2.19913	-4.59203	6.38512e-53	6.84426e-52	2.65557e-49
sufD	NZ_CP080620	complement(109123..110394)	K3F56_RS00540	K3F56_00540		87.9306	-2.28858	-4.88575	2.32217e-54	2.60321e-53	9.65789e-51
sufC	NZ_CP080620	complement(110369..111115)	K3F56_RS00545	K3F56_00545	GO:0005524 - ATP binding [Evidence IEA]	70.2554	-2.34094	-5.06634	4.90388e-40	3.8265e-39	2.03953e-36
sufB	NZ_CP080620	complement(111125..112612)	K3F56_RS00550	K3F56_00550		57.6375	-1.9525	-3.87044	4.94463e-30	2.91698e-29	2.05647e-26
sufA	NZ_CP080620	complement(112621..112989)	K3F56_RS00555	K3F56_00555		97.6534	-1.47056	-2.77129	1.24736e-14	4.17694e-14	5.18776e-11
ydiH	NZ_CP080620	complement(113537..113725)	K3F56_RS00560	K3F56_00560		34.9403	1.87675	3.67246	7.2996e-12	2.15312e-11	3.0359e-08
menI	NZ_CP080620	complement(113825..114235)	K3F56_RS00565	K3F56_00565		62.8176	1.93528	3.82452	1.03788e-23	5.03092e-23	4.31653e-20
ydiJ	NZ_CP080620	complement(114232..117288)	K3F56_RS00570	K3F56_00570	GO:0050660 - flavin adenine dinucleotide binding [Evidence IEA]; GO:0051536 - iron-sulfur cluster binding [Evidence IEA]; GO:0046872 - metal ion binding [Evidence IEA]	88.1324	1.08438	2.12046	4.23997e-17	1.59152e-16	1.7634e-13
ydiK	NZ_CP080620	117677..118789	K3F56_RS00575	K3F56_00575		69.8555	-0.240814	-1.18166	0.0571994	0.0783572	1
ydiL	NZ_CP080620	119218..119574	K3F56_RS00585	K3F56_00585		8.91295	2.26041	4.79129	1.49541e-09	3.93882e-09	6.2194e-06
ydiM	NZ_CP080620	119674..120888	K3F56_RS00590	K3F56_00590	GO:0022857 - transmembrane transporter activity [Evidence IEA]	2.45281	2.72385	6.60635	3.97115e-11	1.13747e-10	1.6516e-07
ydiN	NZ_CP080620	121115..122380	K3F56_RS00595	K3F56_00595	GO:0022857 - transmembrane transporter activity [Evidence IEA]	0.655253	0.892969	1.85699	0.0654525	0.0888726	1
ydiB	NZ_CP080620	122392..123258	K3F56_RS00600	K3F56_00600		2.23935	0.178662	1.13183	0.585366	0.637647	1
aroD	NZ_CP080620	123289..124047	K3F56_RS00605	K3F56_00605	GO:0003855 - 3-dehydroquinate dehydratase activity [Evidence IEA]	55.4669	0.475655	1.39055	0.00878775	0.0134815	1
ydiF	NZ_CP080620	124190..125785	K3F56_RS00610	K3F56_00610		1.69695	-0.792927	-1.73259	0.0148137	0.022138	1
ydiO	NZ_CP080620	125799..126950	K3F56_RS00615	K3F56_00615		2.88807	-0.360838	-1.28417	0.291848	0.346304	1
ydiP	NZ_CP080620	complement(126993..127904)	K3F56_RS00620	K3F56_00620		4.40276	0.993666	1.99124	0.00478913	0.00758781	1
ydiQ	NZ_CP080620	128220..128984	K3F56_RS00625	K3F56_00625		4.09615	1.19146	2.28383	0.000226019	0.000412286	0.940012
ydiR	NZ_CP080620	129004..129942	K3F56_RS00630	K3F56_00630		4.49871	0.613273	1.52973	0.0255291	0.0369306	1
ydiS	NZ_CP080620	129998..131287	K3F56_RS00635	K3F56_00635		1.98561	0.32779	1.25509	0.286711	0.340987	1
ydiT	NZ_CP080620	131284..131577	K3F56_RS00640	K3F56_00640		1.65899	0.227485	1.17079	0.695135	0.74016	1
fadK	NZ_CP080620	131634..133280	K3F56_RS00645	K3F56_00645		1.73148	-0.510661	-1.4247	0.0788295	0.105114	1
ppsA	NZ_CP080620	complement(133337..135715)	K3F56_RS00650	K3F56_00650	GO:0005524 - ATP binding [Evidence IEA]; GO:0008986 - pyruvate, water dikinase activity [Evidence IEA]; GO:0016772 - transferase activity, transferring phosphorus-containing groups [Evidence IEA]	360.681	-0.667811	-1.58866	1.09608e-06	2.41323e-06	0.00455859
ppsR	NZ_CP080620	136048..136881	K3F56_RS00655	K3F56_00655		107.456	0.191983	1.14233	0.153669	0.194732	1
aroH	NZ_CP080620	137038..138084	K3F56_RS00660	K3F56_00660		117.384	-2.41929	-5.34908	5.21549e-56	6.02534e-55	2.16912e-52
hemP	NZ_CP080620	138216..138407	K3F56_RS00665	K3F56_00665		33.3622	-4.48489	-22.3916	2.65115e-17	1.00512e-16	1.10261e-13
selO	NZ_CP080620	complement(138411..139847)	K3F56_RS00670	K3F56_00670	GO:0005524 - ATP binding [Evidence IEA]; GO:0070733 - protein adenylyltransferase activity [Evidence IEA]	101.81	-1.93362	-3.82014	6.20056e-50	6.11093e-49	2.57881e-46
ydiV	NZ_CP080620	complement(139910..140623)	K3F56_RS00675	K3F56_00675		29.8702	0.800259	1.74141	2.48456e-05	4.95839e-05	0.103333
nlpC	NZ_CP080620	complement(140870..141334)	K3F56_RS00680	K3F56_00680		103.615	1.17781	2.26233	1.7055e-12	5.16618e-12	7.09317e-09
btuD	NZ_CP080620	complement(141412..142161)	K3F56_RS00685	K3F56_00685	GO:0005524 - ATP binding [Evidence IEA]	60.0726	-0.221316	-1.1658	0.197846	0.244748	1
btuE	NZ_CP080620	complement(142161..142712)	K3F56_RS00690	K3F56_00690		31.9353	-0.199627	-1.1484	0.273818	0.327244	1
btuC	NZ_CP080620	complement(142775..143755)	K3F56_RS00695	K3F56_00695	GO:0005524 - ATP binding [Evidence IEA]; GO:0022857 - transmembrane transporter activity [Evidence IEA]	39.0067	-0.415338	-1.33361	0.005905	0.00923614	1
ihfA	NZ_CP080620	complement(143856..144155)	K3F56_RS00700	K3F56_00700	GO:0003677 - DNA binding [Evidence IEA]	1197.44	0.357227	1.28096	0.0218075	0.0318348	1
pheT	NZ_CP080620	complement(144160..146547)	K3F56_RS00705	K3F56_00705	GO:0004826 - phenylalanine-tRNA ligase activity [Evidence IEA]	787.778	-0.934585	-1.91134	9.16271e-09	2.29426e-08	3.81077e-05
pheS	NZ_CP080620	complement(146562..147545)	K3F56_RS00710	K3F56_00710	GO:0004826 - phenylalanine-tRNA ligase activity [Evidence IEA]	715.928	-1.63313	-3.10185	1.684e-23	8.11559e-23	7.00375e-20
pheM	NZ_CP080620	complement(147829..147873)	K3F56_RS00715	K3F56_00715		0	#N/A	#N/A	#N/A	#N/A	#N/A
rplT	NZ_CP080620	complement(147996..148352)	K3F56_RS00720	K3F56_00720	GO:0019843 - rRNA binding [Evidence IEA]; GO:0003735 - structural constituent of ribosome [Evidence IEA]	3794.02	-0.136449	-1.0992	0.402471	0.459983	1
rpmI	NZ_CP080620	complement(148405..148602)	K3F56_RS00725	K3F56_00725	GO:0003735 - structural constituent of ribosome [Evidence IEA]	5212.85	-0.50683	-1.42092	0.000593785	0.00104069	1
infC	NZ_CP080620	complement(148699..149241)	K3F56_RS00730	K3F56_00730	GO:0003743 - translation initiation factor activity [Evidence IEA]	1192.63	-1.11151	-2.16071	1.62027e-10	4.50448e-10	6.7387e-07
thrS	NZ_CP080620	complement(149245..151173)	K3F56_RS00735	K3F56_00735	GO:0004829 - threonine-tRNA ligase activity [Evidence IEA]	1213.43	0.25971	1.19724	0.147237	0.187379	1
espL1	NZ_CP080620	151697..153596	K3F56_RS00740	K3F56_00740		0.257575	-1.00083	-2.00114	0.149802	0.190238	1
yniD	NZ_CP080620	153768..153875	K3F56_RS00745	K3F56_00745		0.295079	2.21298	4.63631	0.399923	0.457466	1
ydiY	NZ_CP080620	complement(153928..154686)	K3F56_RS00750	K3F56_00750		114.426	-3.04335	-8.24402	2.3381e-66	3.41199e-65	9.72418e-63
pfkB	NZ_CP080620	154973..155902	K3F56_RS00755	K3F56_00755	GO:0016773 - phosphotransferase activity, alcohol group as acceptor [Evidence IEA]	134.279	-0.654153	-1.57369	9.05576e-08	2.12305e-07	0.000376629
ghoS_1	NZ_CP080620	156003..156293	K3F56_RS00760	K3F56_00760	GO:0004521 - RNA endonuclease activity [Evidence IEA]	18.4243	0.597967	1.51358	0.00527914	0.00832926	1
yniA	NZ_CP080620	156399..157259	K3F56_RS00765	K3F56_00765		1178.75	4.62505	24.6762	5.84615e-154	2.53272e-152	2.43141e-150
yniB	NZ_CP080620	complement(157300..157836)	K3F56_RS00770	K3F56_00770		60.3934	-0.902575	-1.8694	5.19338e-07	1.16627e-06	0.00215993
hxpB	NZ_CP080620	157983..158651	K3F56_RS00775	K3F56_00775		123.964	-1.05656	-2.07996	1.10011e-10	3.08104e-10	4.57535e-07
ydjM	NZ_CP080620	158814..159404	K3F56_RS00780	K3F56_00780		26.9708	-0.700987	-1.62562	0.000246588	0.000448235	1
tcyP	NZ_CP080620	159537..160928	K3F56_RS00785	K3F56_00785		31.1577	1.34424	2.53897	2.44201e-16	8.90904e-16	1.01563e-12
ydjO	NZ_CP080620	complement(160932..161735)	K3F56_RS00790	K3F56_00790		0.234432	-0.739279	-1.66934	0.46815	0.525799	1
cedA	NZ_CP080620	complement(162024..162287)	K3F56_RS00795	K3F56_00795		15.9717	-0.822537	-1.76851	0.00182235	0.00302682	1
katE	NZ_CP080620	162470..164731	K3F56_RS00800	K3F56_00800	GO:0004096 - catalase activity [Evidence IEA]; GO:0020037 - heme binding [Evidence IEA]	38.9761	1.54801	2.92413	1.14563e-19	4.83725e-19	4.76469e-16
chbG	NZ_CP080620	complement(164989..165738)	K3F56_RS00805	K3F56_00805	GO:0016811 - hydrolase activity, acting on carbon-nitrogen (but not peptide) bonds, in linear amides [Evidence IEA]	16.5688	0.601557	1.51735	0.0012935	0.0021842	1
celF	NZ_CP080620	complement(165751..167103)	K3F56_RS00810	K3F56_00810		6.5128	0.571083	1.48564	0.00626182	0.00977587	1
chbR	NZ_CP080620	complement(167208..168050)	K3F56_RS00815	K3F56_00815	GO:0003700 - DNA-binding transcription factor activity [Evidence IEA]	15.1194	0.610227	1.5265	0.00146342	0.00245516	1
chbA	NZ_CP080620	complement(168058..168408)	K3F56_RS00820	K3F56_00820		4.17388	0.365315	1.28816	0.288708	0.343181	1
chbC	NZ_CP080620	complement(168459..169817)	K3F56_RS00825	K3F56_00825	GO:0008982 - protein-N(PI)-phosphohistidine-sugar phosphotransferase activity [Evidence IEA]	6.93041	0.305398	1.23576	0.138525	0.177324	1
chbB	NZ_CP080620	complement(169902..170222)	K3F56_RS00830	K3F56_00830		45.9161	1.74043	3.34135	3.97996e-16	1.43811e-15	1.65526e-12
osmE	NZ_CP080620	complement(170521..170859)	K3F56_RS00835	K3F56_00835		130.168	1.05322	2.07516	8.88406e-10	2.37308e-09	3.69488e-06
nadE	NZ_CP080620	171061..171888	K3F56_RS00840	K3F56_00840	GO:0004359 - glutaminase activity [Evidence IEA]; GO:0003952 - NAD+ synthase (glutamine-hydrolyzing) activity [Evidence IEA]; GO:0008795 - NAD+ synthase activity [Evidence IEA]	188.42	0.170218	1.12523	0.204065	0.251394	1
cho	NZ_CP080620	172118..173005	K3F56_RS00845	K3F56_00845		40.1594	0.479809	1.39456	0.00335888	0.00541667	1
ves	NZ_CP080620	complement(172965..173540)	K3F56_RS00850	K3F56_00850		40.1601	7.52261	183.878	1.86042e-31	1.13787e-30	7.73749e-28
spy	NZ_CP080620	complement(173743..174228)	K3F56_RS00855	K3F56_00855		30.4915	1.49822	2.82494	1.10595e-14	3.71839e-14	4.59965e-11
astE	NZ_CP080620	complement(174558..175526)	K3F56_RS00860	K3F56_00860	GO:0009017 - succinylglutamate desuccinylase activity [Evidence IEA]	1.3188	-0.0662789	-1.04701	0.884107	0.906335	1
astB	NZ_CP080620	complement(175519..176862)	K3F56_RS00865	K3F56_00865	GO:0009015 - N-succinylarginine dihydrolase activity [Evidence IEA]	2.90445	-0.266802	-1.20314	0.319955	0.375874	1
astD	NZ_CP080620	complement(176859..178337)	K3F56_RS00870	K3F56_00870	GO:0016620 - oxidoreductase activity, acting on the aldehyde or oxo group of donors, NAD or NADP as acceptor [Evidence IEA]	3.4864	0.162059	1.11888	0.490433	0.547426	1
astA	NZ_CP080620	complement(178334..179368)	K3F56_RS00875	K3F56_00875	GO:0008791 - arginine N-succinyltransferase activity [Evidence IEA]	2.43779	-1.77807	-3.42966	7.93264e-06	1.64466e-05	0.0329918
astC	NZ_CP080620	complement(179365..180585)	K3F56_RS00880	K3F56_00880		2.30144	-0.912115	-1.8818	0.00408669	0.00651958	1
xthA	NZ_CP080620	181031..181837	K3F56_RS00885	K3F56_00885	GO:0003677 - DNA binding [Evidence IEA]; GO:0008311 - double-stranded DNA 3'-5' DNA exonuclease activity [Evidence IEA]; GO:0004519 - endonuclease activity [Evidence IEA]	161.795	-1.15947	-2.23376	5.72282e-19	2.34033e-18	2.38012e-15
ydjX	NZ_CP080620	182004..182714	K3F56_RS00890	K3F56_00890		14.0556	1.01176	2.01637	0.000897286	0.00154143	1
ydjY	NZ_CP080620	182719..183396	K3F56_RS00895	K3F56_00895		104.182	2.98323	7.90756	1.18342e-29	6.85492e-29	4.92183e-26
ydjZ	NZ_CP080620	183411..184118	K3F56_RS00900	K3F56_00900		58.0094	2.69032	6.45457	1.21472e-28	6.85484e-28	5.05202e-25
ynjA	NZ_CP080620	184118..184666	K3F56_RS00905	K3F56_00905		56.7702	2.14564	4.42489	3.3825e-32	2.13797e-31	1.40678e-28
ynjB	NZ_CP080620	184676..185842	K3F56_RS00910	K3F56_00910		85.1268	1.95026	3.86444	3.14215e-41	2.51795e-40	1.30682e-37
ynjC	NZ_CP080620	185815..187350	K3F56_RS00915	K3F56_00915		23.9051	1.48466	2.79851	1.72754e-18	6.90186e-18	7.18483e-15
ynjD	NZ_CP080620	187350..188003	K3F56_RS00920	K3F56_00920	GO:0005524 - ATP binding [Evidence IEA]	44.0114	1.99067	3.97422	8.71204e-22	3.98607e-21	3.62334e-18
ynjE	NZ_CP080620	188070..189377	K3F56_RS00925	K3F56_00925		294.453	3.6082	12.1949	4.99105e-60	6.34794e-59	2.07578e-56
ynjF	NZ_CP080620	complement(189386..190006)	K3F56_RS00930	K3F56_00930	GO:0000287 - magnesium ion binding [Evidence IEA]; GO:0016780 - phosphotransferase activity, for other substituted phosphate groups [Evidence IEA]	16.6446	-0.231144	-1.17377	0.220776	0.269586	1
nudG	NZ_CP080620	190093..190500	K3F56_RS00935	K3F56_00935		16.5666	-1.66587	-3.17305	2.57943e-10	7.07174e-10	1.07278e-06
ynjH	NZ_CP080620	complement(190466..190738)	K3F56_RS00940	K3F56_00940		202.74	6.43145	86.3095	1.65746e-92	3.66668e-91	6.89336e-89
gdhA	NZ_CP080620	190974..192317	K3F56_RS00945	K3F56_00945	GO:0016639 - oxidoreductase activity, acting on the CH-NH2 group of donors, NAD or NADP as acceptor [Evidence IEA]	72.6602	0.150492	1.10995	0.275826	0.329265	1
ynjI	NZ_CP080620	complement(192434..193474)	K3F56_RS00950	K3F56_00950		4.77588	-1.99243	-3.97908	3.95543e-08	9.48709e-08	0.000164506
topB	NZ_CP080620	complement(193602..195563)	K3F56_RS00955	K3F56_00955		231.909	-0.958138	-1.9428	3.00133e-11	8.63844e-11	1.24825e-07
selD	NZ_CP080620	complement(195568..196611)	K3F56_RS00960	K3F56_00960	GO:0004756 - selenide, water dikinase activity [Evidence IEA]	282.562	0.0048867	1.00339	0.971452	0.97851	1
ydjA	NZ_CP080620	complement(196728..197279)	K3F56_RS00965	K3F56_00965	GO:0016491 - oxidoreductase activity [Evidence IEA]	293.463	-0.58168	-1.49659	7.87036e-05	0.000150151	0.327328
sppA	NZ_CP080620	197440..199296	K3F56_RS00970	K3F56_00970	GO:0008233 - peptidase activity [Evidence IEA]	108.021	-0.929127	-1.90412	5.17839e-17	1.93852e-16	2.15369e-13
ansA	NZ_CP080620	199463..200479	K3F56_RS00975	K3F56_00975	GO:0004067 - asparaginase activity [Evidence IEA]	139.062	-1.61538	-3.06392	1.27431e-32	8.22956e-32	5.29984e-29
pncA	NZ_CP080620	200490..201131	K3F56_RS00980	K3F56_00980		95.8094	-1.09699	-2.13908	2.02643e-09	5.29393e-09	8.42794e-06
ydjE	NZ_CP080620	complement(201224..202582)	K3F56_RS00985	K3F56_00985	GO:0022857 - transmembrane transporter activity [Evidence IEA]	2.26027	0.802331	1.74392	0.0203714	0.0298326	1
ydjF	NZ_CP080620	complement(202699..203457)	K3F56_RS00990	K3F56_00990	GO:0003700 - DNA-binding transcription factor activity [Evidence IEA]	23.9314	1.43873	2.71081	5.85521e-14	1.91445e-13	2.43518e-10
ydjG	NZ_CP080620	complement(203594..204574)	K3F56_RS00995	K3F56_00995		12.7229	1.8559	3.61978	1.02548e-17	3.99716e-17	4.26497e-14
ydjH	NZ_CP080620	complement(204584..205531)	K3F56_RS01000	K3F56_01000		15.7633	2.62629	6.17437	1.37927e-28	7.74141e-28	5.73639e-25
ydjI	NZ_CP080620	complement(205536..206372)	K3F56_RS01005	K3F56_01005	GO:0016832 - aldehyde-lyase activity [Evidence IEA]	24.0033	2.63267	6.20172	1.20367e-37	8.73662e-37	5.00608e-34
ydjJ	NZ_CP080620	complement(206393..207436)	K3F56_RS01010	K3F56_01010		19.7201	3.022	8.1229	2.82314e-41	2.26669e-40	1.17415e-37
ydjK	NZ_CP080620	complement(207453..208832)	K3F56_RS01015	K3F56_01015	GO:0022857 - transmembrane transporter activity [Evidence IEA]	8.89703	3.03141	8.17608	8.83985e-32	5.4873e-31	3.67649e-28
ydjL	NZ_CP080620	complement(208859..209935)	K3F56_RS01020	K3F56_01020		25.0487	3.9166	15.1013	1.06942e-68	1.6596e-67	4.44772e-65
yeaC	NZ_CP080620	complement(210305..210577)	K3F56_RS01025	K3F56_01025		156.927	-0.288078	-1.22101	0.105042	0.137036	1
msrB	NZ_CP080620	complement(210619..211032)	K3F56_RS01030	K3F56_01030	GO:0033743 - peptide-methionine (R)-S-oxide reductase activity [Evidence IEA]	142.058	-0.271924	-1.20742	0.109824	0.142692	1
gapA	NZ_CP080620	211374..212369	K3F56_RS01035	K3F56_01035		15517	0.873519	1.83213	3.66537e-06	7.78166e-06	0.0152443
yeaD	NZ_CP080620	212453..213337	K3F56_RS01040	K3F56_01040	GO:0016857 - racemase and epimerase activity, acting on carbohydrates and derivatives [Evidence IEA]	602.246	1.47887	2.7873	6.7909e-23	3.19495e-22	2.82433e-19
yeaE	NZ_CP080620	complement(213385..214239)	K3F56_RS01045	K3F56_01045		75.5309	0.83383	1.78241	1.48659e-08	3.66928e-08	6.18274e-05
mipA	NZ_CP080620	complement(214329..215075)	K3F56_RS01050	K3F56_01050		1006.24	-0.82272	-1.76874	1.54397e-09	4.06159e-09	6.42138e-06
yeaG	NZ_CP080620	215511..217445	K3F56_RS01055	K3F56_01055		73.6777	2.16393	4.48133	1.10101e-56	1.28989e-55	4.57909e-53
yeaH	NZ_CP080620	217558..218841	K3F56_RS01060	K3F56_01060		19.4854	2.11875	4.34317	1.07639e-24	5.40667e-24	4.47672e-21
cdgI	NZ_CP080620	218988..220463	K3F56_RS01065	K3F56_01065		0.975323	-1.09183	-2.13144	0.0236828	0.0344394	1
dgcJ	NZ_CP080620	220644..222134	K3F56_RS01070	K3F56_01070	GO:0052621 - diguanylate cyclase activity [Evidence IEA]	20.6863	-2.40358	-5.29115	3.30826e-36	2.30857e-35	1.37591e-32
yeaK	NZ_CP080620	222177..222680	K3F56_RS01075	K3F56_01075		111.324	0.705111	1.63027	4.43304e-05	8.6437e-05	0.18437
yoaI	NZ_CP080620	complement(222681..222785)	K3F56_RS01080	K3F56_01080		0	#N/A	#N/A	#N/A	#N/A	#N/A
yeaL	NZ_CP080620	222955..223401	K3F56_RS01085	K3F56_01085		21.416	-0.854525	-1.80816	0.000125119	0.000233141	0.52037
nimR	NZ_CP080620	complement(223358..224179)	K3F56_RS01090	K3F56_01090		22.0156	0.475752	1.39064	0.0136087	0.0204475	1
nimT	NZ_CP080620	224276..225457	K3F56_RS01095	K3F56_01095		9.2397	-0.236571	-1.17819	0.248154	0.300109	1
yeaO	NZ_CP080620	225512..225859	K3F56_RS01100	K3F56_01100		195.279	1.92225	3.79013	1.16329e-27	6.43367e-27	4.83812e-24
yoaF	NZ_CP080620	complement(225881..226135)	K3F56_RS01105	K3F56_01105		31.3381	1.03634	2.05101	1.53824e-06	3.346e-06	0.00639755
dgcP	NZ_CP080620	226318..227343	K3F56_RS01110	K3F56_01110		78.1725	0.191159	1.14168	0.153433	0.194492	1
yoaK	NZ_CP080620	227376..227474	K3F56_RS01115	K3F56_01115		1.40659	-3.51405	-11.4244	0.168254	0.211484	1
yoaJ	NZ_CP080620	227477..227551	K3F56_RS01120	K3F56_01120		0	#N/A	#N/A	#N/A	#N/A	#N/A
yeaQ	NZ_CP080620	complement(227610..227858)	K3F56_RS01125	K3F56_01125		5.15574	0.105023	1.07551	0.787465	0.823294	1
yoaG	NZ_CP080620	complement(228006..228188)	K3F56_RS01130	K3F56_01130		0.902996	-1.83243	-3.56137	0.200415	0.247557	1
yeaR	NZ_CP080620	complement(228192..228551)	K3F56_RS01135	K3F56_01135		3.28326	-0.0172694	-1.01204	0.969736	0.977255	1
leuE	NZ_CP080620	complement(228724..229362)	K3F56_RS01140	K3F56_01140		41.6853	-1.42895	-2.69251	8.08461e-15	2.74705e-14	3.36239e-11
dmlR	NZ_CP080620	complement(229489..230412)	K3F56_RS01145	K3F56_01145		94.7949	2.76507	6.79782	3.77697e-54	4.17778e-53	1.57084e-50
dmlA	NZ_CP080620	230515..231600	K3F56_RS01150	K3F56_01150		25.6249	2.38193	5.21235	1.19215e-33	7.85758e-33	4.95813e-30
yeaV	NZ_CP080620	231755..233236	K3F56_RS01155	K3F56_01155		0.741895	0.313573	1.24278	0.474088	0.531734	1
yeaW	NZ_CP080620	233268..234392	K3F56_RS01160	K3F56_01160		5.02216	2.05412	4.1529	3.73908e-13	1.17453e-12	1.55508e-09
yeaX	NZ_CP080620	234448..235413	K3F56_RS01165	K3F56_01165		3.7546	1.62958	3.09424	4.54121e-06	9.56299e-06	0.0188869
rnd	NZ_CP080620	complement(235467..236582)	K3F56_RS01170	K3F56_01170	GO:0008408 - 3'-5' exonuclease activity [Evidence IEA]; GO:0003676 - nucleic acid binding [Evidence IEA]; GO:0033890 - ribonuclease D activity [Evidence IEA]	69.9756	-1.26013	-2.39517	1.44829e-13	4.64414e-13	6.02345e-10
fadD	NZ_CP080620	complement(236664..238349)	K3F56_RS01175	K3F56_01175		50.1447	-1.39456	-2.62909	3.14969e-16	1.14407e-15	1.30996e-12
yeaY	NZ_CP080620	complement(238554..239135)	K3F56_RS01180	K3F56_01180		117.087	-0.483266	-1.3979	0.00737924	0.0114175	1
tsaB	NZ_CP080620	complement(239175..239870)	K3F56_RS01185	K3F56_01185	GO:0003725 - double-stranded RNA binding [Evidence IEA]	112.394	-2.03122	-4.0875	1.20116e-38	8.98494e-38	4.99563e-35
yoaA	NZ_CP080620	complement(239928..241838)	K3F56_RS01190	K3F56_01190	GO:0005524 - ATP binding [Evidence IEA]; GO:0003677 - DNA binding [Evidence IEA]; GO:0004386 - helicase activity [Evidence IEA]	55.1167	-1.20262	-2.30157	5.19285e-17	1.94218e-16	2.15971e-13
yoaB	NZ_CP080620	241970..242314	K3F56_RS01195	K3F56_01195		447.648	-0.142924	-1.10414	0.271663	0.325136	1
yoaC	NZ_CP080620	242736..243035	K3F56_RS01200	K3F56_01200		5.21139	0.668146	1.58903	0.151003	0.191703	1
yoaH	NZ_CP080620	complement(243155..243334)	K3F56_RS01205	K3F56_01205		1.0954	-0.249193	-1.18854	0.771377	0.808304	1
pabB	NZ_CP080620	243408..244769	K3F56_RS01210	K3F56_01210		46.4572	-1.85655	-3.62141	3.52537e-27	1.9166e-26	1.4662e-23
nudL	NZ_CP080620	244773..245351	K3F56_RS01215	K3F56_01215	GO:0010945 - CoA pyrophosphatase activity [Evidence IEA]; GO:0000287 - magnesium ion binding [Evidence IEA]	48.8894	-0.067379	-1.04781	0.680685	0.726821	1
sdaA	NZ_CP080620	245535..246899	K3F56_RS01220	K3F56_01220		286.502	-0.00233174	-1.00162	0.986909	0.991918	1
pdeD	NZ_CP080620	247030..248628	K3F56_RS01225	K3F56_01225		3.22542	0.521534	1.43548	0.0188806	0.0277864	1
yoaE	NZ_CP080620	complement(248632..250188)	K3F56_RS01230	K3F56_01230		49.2938	0.0503256	1.0355	0.744349	0.784727	1
yoaL	NZ_CP080620	complement(250176..250334)	K3F56_RS22210			14.8033	0.753067	1.68537	0.0313406	0.0446365	1
manX	NZ_CP080620	250651..251622	K3F56_RS01235	K3F56_01235	GO:0008982 - protein-N(PI)-phosphohistidine-sugar phosphotransferase activity [Evidence IEA]	3160.68	3.0435	8.24486	1.03795e-73	1.77648e-72	4.31685e-70
manY	NZ_CP080620	251685..252485	K3F56_RS01240	K3F56_01240		2272.81	3.10791	8.62136	3.12086e-108	8.65311e-107	1.29797e-104
manZ	NZ_CP080620	252498..253349	K3F56_RS01245	K3F56_01245		2117.83	3.1426	8.83112	3.50566e-105	9.34618e-104	1.458e-101
yobD	NZ_CP080620	253404..253862	K3F56_RS01250	K3F56_01250		44.7367	2.11689	4.33758	4.81843e-27	2.60935e-26	2.00398e-23
mntP	NZ_CP080620	254291..254857	K3F56_RS01255	K3F56_01255		9.26474	-0.71353	-1.63981	0.0128316	0.0193357	1
rlmA	NZ_CP080620	complement(254854..255663)	K3F56_RS01260	K3F56_01260	GO:0008168 - methyltransferase activity [Evidence IEA]	63.2888	-2.02241	-4.06263	1.74289e-36	1.23068e-35	7.24869e-33
cspE_1	NZ_CP080620	complement(255829..256038)	K3F56_RS01265	K3F56_01265		2537.83	0.689636	1.61288	0.000203367	0.000372764	0.845801
yobF	NZ_CP080620	complement(256051..256194)	K3F56_RS01270	K3F56_01270		70.2637	0.570673	1.48522	0.0152455	0.0227262	1
yebO	NZ_CP080620	complement(256864..257151)	K3F56_RS01275	K3F56_01275		136.917	-2.50675	-5.68338	3.31923e-37	2.38835e-36	1.38047e-33
mgrB	NZ_CP080620	complement(257226..257369)	K3F56_RS01280	K3F56_01280		25.6236	-1.19317	-2.28655	0.000798459	0.00137849	1
yobH	NZ_CP080620	257528..257767	K3F56_RS01285	K3F56_01285		6.98871	-1.10647	-2.15317	0.0139152	0.0208778	1
kdgR	NZ_CP080620	complement(257911..258534)	K3F56_RS01290	K3F56_01290	GO:0003700 - DNA-binding transcription factor activity [Evidence IEA]	16.4084	0.174148	1.1283	0.354046	0.411422	1
mqo	NZ_CP080620	complement(259017..260663)	K3F56_RS01295	K3F56_01295	GO:0008924 - malate dehydrogenase (quinone) activity [Evidence IEA]	170.215	-4.65305	-25.1597	4.96824e-149	1.96789e-147	2.06629e-145
yojI	NZ_CP080620	complement(260881..262524)	K3F56_RS01300	K3F56_01300		79.7344	-4.77142	-27.3113	1.39994e-141	5.24535e-140	5.82234e-138
alkB	NZ_CP080620	complement(262600..263250)	K3F56_RS01305	K3F56_01305		12.9258	0.379863	1.30122	0.0640268	0.0870505	1
ada	NZ_CP080620	complement(263250..264314)	K3F56_RS01310	K3F56_01310	GO:0003700 - DNA-binding transcription factor activity [Evidence IEA]	30.3902	0.239406	1.18051	0.140403	0.179469	1
apbE	NZ_CP080620	complement(264388..265443)	K3F56_RS01315	K3F56_01315		73.9917	-1.43002	-2.69451	3.00546e-18	1.18593e-17	1.24997e-14
ompC_1	NZ_CP080620	complement(265555..266658)	K3F56_RS01320	K3F56_01320		15273.9	0.880601	1.84114	4.02857e-06	8.52662e-06	0.0167548
rcsD	NZ_CP080620	267397..270069	K3F56_RS01325	K3F56_01325	GO:0009927 - histidine phosphotransfer kinase activity [Evidence IEA]	86.1399	-0.405931	-1.32494	0.00046074	0.000817151	1
rcsB	NZ_CP080620	270086..270736	K3F56_RS01330	K3F56_01330		838.083	0.482995	1.39764	0.000546331	0.0009632	1
rcsC	NZ_CP080620	complement(270936..273785)	K3F56_RS01335	K3F56_01335	GO:0005524 - ATP binding [Evidence IEA]; GO:0000155 - phosphorelay sensor kinase activity [Evidence IEA]	42.7915	-0.348856	-1.27355	0.00266759	0.0043542	1
atoS	NZ_CP080620	273952..275778	K3F56_RS01340	K3F56_01340		112.283	3.13749	8.79992	2.07402e-68	3.18297e-67	8.62584e-65
atoC	NZ_CP080620	275775..277160	K3F56_RS01345	K3F56_01345		88.5055	3.90314	14.961	8.04672e-142	3.04239e-140	3.34663e-138
atoD	NZ_CP080620	277356..278018	K3F56_RS01350	K3F56_01350		0.521232	1.76903	3.40824	0.0336285	0.0475556	1
atoA	NZ_CP080620	278018..278668	K3F56_RS01355	K3F56_01355		0.606527	1.06778	2.09621	0.137013	0.175442	1
atoE	NZ_CP080620	278665..279987	K3F56_RS01360	K3F56_01360		0.967725	0.694684	1.61853	0.106053	0.138224	1
atoB	NZ_CP080620	280018..281202	K3F56_RS01365	K3F56_01365		3.44134	0.396459	1.31627	0.144715	0.18434	1
yfaP	NZ_CP080620	complement(281276..282052)	K3F56_RS01370	K3F56_01370		1.33282	0.72308	1.6507	0.0818357	0.108809	1
yfaQ	NZ_CP080620	complement(282057..283706)	K3F56_RS01375	K3F56_01375		1.95761	0.743175	1.67386	0.0287115	0.0411621	1
K3F56_RS01380	NZ_CP080620	complement(283707..288221)	K3F56_RS01380	K3F56_01380	GO:0004866 - endopeptidase inhibitor activity [Evidence IEA]	3.40593	0.535349	1.44929	0.00120361	0.00203902	1
yfaT	NZ_CP080620	complement(288245..288868)	K3F56_RS01385	K3F56_01385		2.25197	-1.74146	-3.34373	0.000440185	0.000781694	1
yfaA	NZ_CP080620	complement(288865..290553)	K3F56_RS01390	K3F56_01390		6.01817	-0.560524	-1.47481	0.00740143	0.0114433	1
gyrA	NZ_CP080620	complement(290702..293329)	K3F56_RS01395	K3F56_01395	GO:0003916 - DNA topoisomerase activity [Evidence IEA]; GO:0003918 - DNA topoisomerase type II (double strand cut, ATP-hydrolyzing) activity [Evidence IEA]	705.293	-0.88727	-1.84967	2.70651e-09	7.02208e-09	1.12564e-05
ubiG	NZ_CP080620	293476..294198	K3F56_RS01400	K3F56_01400	GO:0008689 - 3-demethylubiquinone-9 3-O-methyltransferase activity [Evidence IEA]	152.928	-1.26747	-2.4074	1.61827e-19	6.79836e-19	6.73037e-16
yfaL	NZ_CP080620	complement(294326..298078)	K3F56_RS01405	K3F56_01405		7.36106	0.420655	1.33854	0.0148268	0.0221496	1
ypaB	NZ_CP080620	complement(298503..298646)	K3F56_RS22215			0	#N/A	#N/A	#N/A	#N/A	#N/A
nrdA	NZ_CP080620	298774..301059	K3F56_RS01410	K3F56_01410	GO:0005524 - ATP binding [Evidence IEA]; GO:0004748 - ribonucleoside-diphosphate reductase activity, thioredoxin disulfide as acceptor [Evidence IEA]	354.639	-1.24125	-2.36404	1.94518e-17	7.42203e-17	8.09001e-14
K3F56_RS01415	NZ_CP080620	complement(301259..301294)	K3F56_RS01415	K3F56_01415		0	#N/A	#N/A	#N/A	#N/A	#N/A
nrdB	NZ_CP080620	301293..302423	K3F56_RS01420	K3F56_01420	GO:0016491 - oxidoreductase activity [Evidence IEA]	260.42	-0.28681	-1.21994	0.0528086	0.0728944	1
yfaE	NZ_CP080620	302423..302677	K3F56_RS01425	K3F56_01425		125.165	-0.752705	-1.68495	1.43135e-05	2.911e-05	0.0595299
inaA	NZ_CP080620	complement(302731..303381)	K3F56_RS01430	K3F56_01430		48.846	-0.476518	-1.39138	0.00335716	0.00541599	1
K3F56_RS22060	NZ_CP080620	complement(303461..303565)	K3F56_RS22060			0.569705	3.00669	8.0372	0.23029	0.280709	1
K3F56_RS01435	NZ_CP080620	303560..303802	K3F56_RS01435	K3F56_01435		0.525569	-0.283738	-1.21734	0.797104	0.830242	1
glpQ	NZ_CP080620	complement(303844..304920)	K3F56_RS01440	K3F56_01440	GO:0008081 - phosphoric diester hydrolase activity [Evidence IEA]	4634.34	2.93567	7.6511	3.42418e-51	3.465e-50	1.42412e-47
glpT	NZ_CP080620	complement(304925..306283)	K3F56_RS01445	K3F56_01445	GO:0015169 - glycerol-3-phosphate transmembrane transporter activity [Evidence IEA]	8580.55	3.17801	9.05055	1.53139e-67	2.2993e-66	6.36905e-64
glpA	NZ_CP080620	306556..308184	K3F56_RS01450	K3F56_01450	GO:0050660 - flavin adenine dinucleotide binding [Evidence IEA]; GO:0010181 - FMN binding [Evidence IEA]; GO:0004368 - glycerol-3-phosphate dehydrogenase (quinone) activity [Evidence IEA]	3420.8	3.42437	10.7359	1.46635e-39	1.12106e-38	6.09854e-36
glpB	NZ_CP080620	308174..309433	K3F56_RS01455	K3F56_01455	GO:0004368 - glycerol-3-phosphate dehydrogenase (quinone) activity [Evidence IEA]	2851.51	4.84235	28.6876	4.26933e-129	1.46745e-127	1.77561e-125
glpC	NZ_CP080620	309430..310620	K3F56_RS01460	K3F56_01460	GO:0004368 - glycerol-3-phosphate dehydrogenase (quinone) activity [Evidence IEA]; GO:0051536 - iron-sulfur cluster binding [Evidence IEA]	2750.33	5.41567	42.6852	6.39094e-244	5.42447e-242	2.65799e-240
rpnE	NZ_CP080620	310813..311712	K3F56_RS01465	K3F56_01465		7.83931	2.25096	4.75999	9.45286e-18	3.68803e-17	3.93144e-14
K3F56_RS01470	NZ_CP080620	311713..311910	K3F56_RS01470	K3F56_01470		21.5865	-1.15571	-2.22794	0.000318714	0.000573079	1
yfaU	NZ_CP080620	complement(311951..312754)	K3F56_RS01475	K3F56_01475		7.28881	0.434582	1.35152	0.0436389	0.060986	1
yfaV	NZ_CP080620	complement(312772..314061)	K3F56_RS01480	K3F56_01480	GO:0022857 - transmembrane transporter activity [Evidence IEA]	4.5067	0.578391	1.49318	0.0126711	0.0191008	1
rhmD	NZ_CP080620	complement(314118..315323)	K3F56_RS01485	K3F56_01485	GO:0050032 - L-rhamnonate dehydratase activity [Evidence IEA]	15.0546	3.6825	12.8394	5.31488e-51	5.33927e-50	2.21046e-47
yfaX	NZ_CP080620	complement(315338..316120)	K3F56_RS01490	K3F56_01490	GO:0003677 - DNA binding [Evidence IEA]; GO:0003700 - DNA-binding transcription factor activity [Evidence IEA]	8.78814	3.00778	8.04326	3.21661e-24	1.59261e-23	1.33779e-20
yfaY	NZ_CP080620	complement(316340..317542)	K3F56_RS01495	K3F56_01495		91.2537	0.138664	1.10089	0.197424	0.244298	1
yfaZ	NZ_CP080620	complement(317642..318184)	K3F56_RS01500	K3F56_01500		14.7532	-1.03236	-2.04536	6.12685e-06	1.28177e-05	0.0254816
nudI	NZ_CP080620	318463..318888	K3F56_RS01505	K3F56_01505	GO:0016818 - hydrolase activity, acting on acid anhydrides, in phosphorus-containing anhydrides [Evidence IEA]	14.1605	0.0876378	1.06263	0.70966	0.75312	1
ais	NZ_CP080620	complement(318927..319529)	K3F56_RS01510	K3F56_01510		1.62293	-0.799216	-1.74016	0.119356	0.154115	1
arnB	NZ_CP080620	319837..320976	K3F56_RS01515	K3F56_01515	GO:0008483 - transaminase activity [Evidence IEA]	7.1402	-0.918134	-1.88967	5.19957e-05	0.000101051	0.21625
arnC	NZ_CP080620	320980..321948	K3F56_RS01520	K3F56_01520	GO:0016780 - phosphotransferase activity, for other substituted phosphate groups [Evidence IEA]	9.74283	-1.78318	-3.44183	1.65671e-13	5.28393e-13	6.89024e-10
arnA	NZ_CP080620	321948..323930	K3F56_RS01525	K3F56_01525	GO:0016742 - hydroxymethyl-, formyl- and related transferase activity [Evidence IEA]	10.5339	-0.928064	-1.90272	6.20849e-07	1.38525e-06	0.00258211
arnD	NZ_CP080620	323927..324817	K3F56_RS01530	K3F56_01530	GO:0016810 - hydrolase activity, acting on carbon-nitrogen (but not peptide) bonds [Evidence IEA]	4.22654	-0.664639	-1.58517	0.0418184	0.0586388	1
arnT	NZ_CP080620	324817..326469	K3F56_RS01535	K3F56_01535	GO:0000030 - mannosyltransferase activity [Evidence IEA]; GO:0016763 - pentosyltransferase activity [Evidence IEA]	3.60399	0.81712	1.76188	0.000252074	0.000457407	1
arnE	NZ_CP080620	326466..326801	K3F56_RS01540	K3F56_01540		4.09831	2.12469	4.36111	2.58027e-05	5.14446e-05	0.107313
arnF	NZ_CP080620	326801..327187	K3F56_RS01545	K3F56_01545		1.77542	0.678466	1.60044	0.181105	0.225852	1
pmrD	NZ_CP080620	complement(327181..327447)	K3F56_RS01550	K3F56_01550		83.1702	0.860293	1.81541	5.85991e-06	1.22716e-05	0.0243713
menE	NZ_CP080620	complement(327557..328912)	K3F56_RS01555	K3F56_01555	GO:0005524 - ATP binding [Evidence IEA]; GO:0008756 - o-succinylbenzoate-CoA ligase activity [Evidence IEA]	77.8969	0.713475	1.63975	6.14522e-07	1.37261e-06	0.00255579
menC	NZ_CP080620	complement(328909..329871)	K3F56_RS01560	K3F56_01560	GO:0016836 - hydro-lyase activity [Evidence IEA]; GO:0000287 - magnesium ion binding [Evidence IEA]	321.948	1.4078	2.65333	8.45694e-24	4.10893e-23	3.51724e-20
menB	NZ_CP080620	complement(329871..330728)	K3F56_RS01565	K3F56_01565	GO:0008935 - 1,4-dihydroxy-2-naphthoyl-CoA synthase activity [Evidence IEA]	476.605	1.40233	2.64327	7.87414e-21	3.49504e-20	3.27486e-17
menH	NZ_CP080620	complement(330743..331501)	K3F56_RS01570	K3F56_01570	GO:0070205 - 2-succinyl-6-hydroxy-2,4-cyclohexadiene-1-carboxylate synthase activity [Evidence IEA]	58.6368	0.106342	1.0765	0.53808	0.593601	1
menD	NZ_CP080620	complement(331498..333168)	K3F56_RS01575	K3F56_01575	GO:0070204 - 2-succinyl-5-enolpyruvyl-6-hydroxy-3-cyclohexene-1- carboxylic-acid synthase activity [Evidence IEA]	78.0793	0.284636	1.2181	0.0546836	0.0753076	1
menF	NZ_CP080620	complement(333257..334552)	K3F56_RS01580	K3F56_01580	GO:0008909 - isochorismate synthase activity [Evidence IEA]	86.9467	-0.72728	-1.65552	3.33822e-08	8.01597e-08	0.000138837
elaB	NZ_CP080620	complement(334631..334936)	K3F56_RS01585	K3F56_01585		332.227	1.62973	3.09454	6.26958e-23	2.95973e-22	2.60752e-19
elaA	NZ_CP080620	complement(334991..335452)	K3F56_RS01590	K3F56_01590		14.7918	0.545962	1.45999	0.00739687	0.0114405	1
rbn	NZ_CP080620	335517..336434	K3F56_RS01595	K3F56_01595	GO:0016891 - RNA endonuclease activity, producing 5'-phosphomonoesters [Evidence IEA]	47.6194	-0.340798	-1.26646	0.0330636	0.0468522	1
elaD	NZ_CP080620	336622..337833	K3F56_RS01600	K3F56_01600		1.36964	0.120581	1.08717	0.719685	0.762203	1
yfbK	NZ_CP080620	complement(337904..339631)	K3F56_RS01605	K3F56_01605		1.069	0.351651	1.27602	0.347267	0.404448	1
yfbL	NZ_CP080620	339769..340740	K3F56_RS01610	K3F56_01610		0.477253	-0.431326	-1.34847	0.486438	0.543551	1
yfbM	NZ_CP080620	340843..341346	K3F56_RS01615	K3F56_01615		13.3178	4.53734	23.2207	4.84344e-22	2.23324e-21	2.01439e-18
yfbN	NZ_CP080620	complement(341619..342335)	K3F56_RS01620	K3F56_01620		0.327	-1.59404	-3.01895	0.142154	0.181411	1
yfbO	NZ_CP080620	342544..342966	K3F56_RS01625	K3F56_01625		1.83502	0.183479	1.13562	0.66712	0.714722	1
yfbP	NZ_CP080620	343025..343873	K3F56_RS01630	K3F56_01630		4.45372	-1.35921	-2.56544	3.81035e-05	7.46808e-05	0.158473
nuoN	NZ_CP080620	complement(343957..345414)	K3F56_RS01635	K3F56_01635	GO:0008137 - NADH dehydrogenase (ubiquinone) activity [Evidence IEA]	620.818	-0.719808	-1.64696	6.9213e-08	1.63092e-07	0.000287857
nuoM	NZ_CP080620	complement(345421..346950)	K3F56_RS01640	K3F56_01640	GO:0008137 - NADH dehydrogenase (ubiquinone) activity [Evidence IEA]	989.802	-1.00218	-2.00302	5.01293e-13	1.56405e-12	2.08488e-09
nuoL	NZ_CP080620	complement(347114..348955)	K3F56_RS01645	K3F56_01645	GO:0008137 - NADH dehydrogenase (ubiquinone) activity [Evidence IEA]	877.696	-1.10243	-2.14717	5.30187e-15	1.82085e-14	2.20505e-11
nuoK	NZ_CP080620	complement(348952..349254)	K3F56_RS01650	K3F56_01650	GO:0016651 - oxidoreductase activity, acting on NAD(P)H [Evidence IEA]	867.848	-0.989381	-1.98533	3.35489e-12	1.00237e-11	1.3953e-08
nuoJ	NZ_CP080620	complement(349251..349805)	K3F56_RS01655	K3F56_01655	GO:0008137 - NADH dehydrogenase (ubiquinone) activity [Evidence IEA]	697.62	-0.953915	-1.93712	2.46702e-11	7.13017e-11	1.02603e-07
nuoI	NZ_CP080620	complement(349817..350359)	K3F56_RS01660	K3F56_01660	GO:0051539 - 4 iron, 4 sulfur cluster binding [Evidence IEA]; GO:0016651 - oxidoreductase activity, acting on NAD(P)H [Evidence IEA]	710.87	-0.905132	-1.87272	1.89556e-10	5.23829e-10	7.88363e-07
nuoH	NZ_CP080620	complement(350374..351351)	K3F56_RS01665	K3F56_01665		753.512	-0.673593	-1.59504	4.34153e-07	9.81861e-07	0.00180564
nuoG	NZ_CP080620	complement(351348..354074)	K3F56_RS01670	K3F56_01670	GO:0050136 - NADH dehydrogenase (quinone) activity [Evidence IEA]	961.949	-0.628556	-1.54602	0.000297459	0.00053602	1
nuoF	NZ_CP080620	complement(354127..355464)	K3F56_RS01675	K3F56_01675	GO:0051539 - 4 iron, 4 sulfur cluster binding [Evidence IEA]; GO:0008137 - NADH dehydrogenase (ubiquinone) activity [Evidence IEA]	782.86	-0.550243	-1.46433	7.20554e-05	0.000138228	0.299679
nuoE	NZ_CP080620	complement(355461..355961)	K3F56_RS01680	K3F56_01680	GO:0016491 - oxidoreductase activity [Evidence IEA]	779.478	-0.124421	-1.09007	0.445689	0.503721	1
nuoC	NZ_CP080620	complement(355964..357766)	K3F56_RS01685	K3F56_01685	GO:0051287 - NAD binding [Evidence IEA]; GO:0050136 - NADH dehydrogenase (quinone) activity [Evidence IEA]; GO:0048038 - quinone binding [Evidence IEA]	785.918	-0.432642	-1.3497	0.00268935	0.00438584	1
nuoB	NZ_CP080620	complement(357860..358522)	K3F56_RS01690	K3F56_01690		666.969	-0.0134446	-1.00936	0.92857	0.944235	1
nuoA	NZ_CP080620	complement(358538..358981)	K3F56_RS01695	K3F56_01695		871.093	0.180742	1.13347	0.247507	0.299501	1
lrhA	NZ_CP080620	complement(359612..360550)	K3F56_RS01700	K3F56_01700	GO:0003700 - DNA-binding transcription factor activity [Evidence IEA]	183.745	1.59309	3.01694	1.06882e-38	8.02385e-38	4.44521e-35
alaA	NZ_CP080620	361470..362687	K3F56_RS01705	K3F56_01705		81.9855	0.0816923	1.05826	0.511091	0.568349	1
yfbR	NZ_CP080620	362771..363370	K3F56_RS01710	K3F56_01710	GO:0002953 - 5'-deoxynucleotidase activity [Evidence IEA]	44.861	0.409876	1.32857	0.0111617	0.016936	1
yfbS	NZ_CP080620	complement(363429..365261)	K3F56_RS01715	K3F56_01715		119.2	1.62624	3.08707	2.24782e-28	1.25486e-27	9.34868e-25
hxpA	NZ_CP080620	complement(365348..365998)	K3F56_RS01720	K3F56_01720		388.948	1.27044	2.41236	5.39867e-22	2.48374e-21	2.2453e-18
yfbU	NZ_CP080620	complement(366009..366503)	K3F56_RS01725	K3F56_01725		1018.51	1.66763	3.17693	1.74066e-35	1.19659e-34	7.23939e-32
yfbV	NZ_CP080620	complement(366586..367041)	K3F56_RS01730	K3F56_01730		102.197	0.467343	1.38256	0.00812733	0.0125191	1
ackA	NZ_CP080620	367379..368581	K3F56_RS01735	K3F56_01735		1102.15	-0.321662	-1.24977	0.0327957	0.0465202	1
pta_1	NZ_CP080620	368656..370800	K3F56_RS01740	K3F56_01740	GO:0016407 - acetyltransferase activity [Evidence IEA]	979.598	0.491126	1.40554	0.00545089	0.00857423	1
yfcC	NZ_CP080620	370990..372510	K3F56_RS01745	K3F56_01745		18.278	0.576158	1.49087	0.0938899	0.123338	1
yfcD	NZ_CP080620	complement(372543..373085)	K3F56_RS01750	K3F56_01750	GO:0016817 - hydrolase activity, acting on acid anhydrides [Evidence IEA]	165.626	-0.423386	-1.34107	0.00164546	0.00274288	1
yfcE	NZ_CP080620	complement(373143..373694)	K3F56_RS01755	K3F56_01755		174.265	-0.0288014	-1.02016	0.818484	0.84932	1
yfcF	NZ_CP080620	complement(373750..374394)	K3F56_RS01760	K3F56_01760		23.413	0.666218	1.58691	0.00025859	0.000468821	1
yfcG	NZ_CP080620	374530..375177	K3F56_RS01765	K3F56_01765		6.5885	0.592429	1.50778	0.019658	0.0288692	1
folX	NZ_CP080620	375234..375596	K3F56_RS01770	K3F56_01770	GO:0004150 - dihydroneopterin aldolase activity [Evidence IEA]	196.752	-1.62283	-3.07979	6.35624e-19	2.59427e-18	2.64356e-15
yfcH	NZ_CP080620	375617..376510	K3F56_RS01775	K3F56_01775	GO:0003824 - catalytic activity [Evidence IEA]	336.947	0.823381	1.76955	4.23273e-11	1.20989e-10	1.76039e-07
rpnB	NZ_CP080620	complement(376558..377448)	K3F56_RS01780	K3F56_01780		3.5174	0.234436	1.17645	0.421271	0.479624	1
hisP	NZ_CP080620	complement(377645..378418)	K3F56_RS01785	K3F56_01785		14.8523	-1.9297	-3.80975	2.59531e-12	7.79343e-12	1.07939e-08
hisM	NZ_CP080620	complement(378426..379142)	K3F56_RS01790	K3F56_01790	GO:0022857 - transmembrane transporter activity [Evidence IEA]	26.0683	-1.60534	-3.04267	6.34213e-13	1.96549e-12	2.63769e-09
hisQ	NZ_CP080620	complement(379139..379825)	K3F56_RS01795	K3F56_01795		25.6932	-1.50506	-2.83836	9.94011e-13	3.05324e-12	4.13409e-09
hisJ	NZ_CP080620	complement(379915..380697)	K3F56_RS01800	K3F56_01800		143.229	-0.701495	-1.62619	1.14778e-06	2.52173e-06	0.00477363
argT	NZ_CP080620	complement(380918..381700)	K3F56_RS01805	K3F56_01805		30.0384	-0.45427	-1.37009	0.00779899	0.0120401	1
ubiX	NZ_CP080620	complement(381966..382535)	K3F56_RS01810	K3F56_01810		31.9556	-0.973489	-1.96358	7.96618e-08	1.87183e-07	0.000331313
purF	NZ_CP080620	complement(382630..384147)	K3F56_RS01815	K3F56_01815	GO:0004044 - amidophosphoribosyltransferase activity [Evidence IEA]	51.5535	0.33017	1.25716	0.0317701	0.0451732	1
cvpA	NZ_CP080620	complement(384184..384672)	K3F56_RS01820	K3F56_01820		115.812	1.46445	2.75958	4.18725e-16	1.5117e-15	1.74148e-12
dedD	NZ_CP080620	complement(384931..385593)	K3F56_RS01825	K3F56_01825	GO:0042834 - peptidoglycan binding [Evidence IEA]	278.279	-0.443032	-1.35946	0.000603465	0.00105632	1
folC	NZ_CP080620	complement(385583..386851)	K3F56_RS01830	K3F56_01830	GO:0005524 - ATP binding [Evidence IEA]; GO:0016874 - ligase activity [Evidence IEA]; GO:0004326 - tetrahydrofolylpolyglutamate synthase activity [Evidence IEA]	131.647	-0.932823	-1.90901	3.16115e-11	9.09212e-11	1.31472e-07
accD	NZ_CP080620	complement(386921..387835)	K3F56_RS01835	K3F56_01835	GO:0003989 - acetyl-CoA carboxylase activity [Evidence IEA]	648.676	-0.316118	-1.24498	0.0259321	0.0374746	1
dedA	NZ_CP080620	complement(387991..388650)	K3F56_RS01840	K3F56_01840		190.28	-1.06027	-2.08532	9.45238e-16	3.36579e-15	3.93124e-12
truA	NZ_CP080620	complement(388733..389545)	K3F56_RS01845	K3F56_01845	GO:0009982 - pseudouridine synthase activity [Evidence IEA]	131.467	-0.970595	-1.95965	3.25194e-12	9.73009e-12	1.35248e-08
usg	NZ_CP080620	complement(389545..390558)	K3F56_RS01850	K3F56_01850	GO:0051287 - NAD binding [Evidence IEA]; GO:0016620 - oxidoreductase activity, acting on the aldehyde or oxo group of donors, NAD or NADP as acceptor [Evidence IEA]; GO:0046983 - protein dimerization activity [Evidence IEA]	163.808	-1.11995	-2.1734	1.05196e-14	3.53973e-14	4.37511e-11
pdxB	NZ_CP080620	complement(390624..391760)	K3F56_RS01855	K3F56_01855	GO:0033711 - 4-phosphoerythronate dehydrogenase activity [Evidence IEA]; GO:0051287 - NAD binding [Evidence IEA]; GO:0046983 - protein dimerization activity [Evidence IEA]	161.519	-0.748615	-1.68018	1.04611e-09	2.77828e-09	4.35079e-06
flk	NZ_CP080620	391859..392854	K3F56_RS01860	K3F56_01860		60.1988	-0.973086	-1.96304	1.60062e-08	3.94136e-08	6.65696e-05
yfcJ	NZ_CP080620	complement(392851..394029)	K3F56_RS01865	K3F56_01865		16.8382	-2.37701	-5.19457	6.57552e-28	3.65121e-27	2.73476e-24
fabB	NZ_CP080620	complement(394294..395514)	K3F56_RS01870	K3F56_01870	GO:0004315 - 3-oxoacyl-[acyl-carrier-protein] synthase activity [Evidence IEA]	1438.8	0.358791	1.28235	0.0284086	0.0407635	1
mnmC	NZ_CP080620	395673..397679	K3F56_RS01875	K3F56_01875	GO:0016491 - oxidoreductase activity [Evidence IEA]; GO:0004808 - tRNA (5-methylaminomethyl-2-thiouridylate)-methyltransferase activity [Evidence IEA]	65.8661	-0.133493	-1.09695	0.326758	0.382813	1
yfcL	NZ_CP080620	complement(397800..398078)	K3F56_RS01880	K3F56_01880		146.291	-1.35162	-2.55199	8.39023e-16	2.99527e-15	3.48949e-12
epmC	NZ_CP080620	complement(398112..398660)	K3F56_RS01885	K3F56_01885		107.767	-0.783402	-1.72118	2.64076e-05	5.25248e-05	0.109829
yfcA	NZ_CP080620	complement(398660..399469)	K3F56_RS01890	K3F56_01890		107.237	-0.917695	-1.88909	2.60708e-11	7.52977e-11	1.08429e-07
mepA	NZ_CP080620	complement(399469..400293)	K3F56_RS01895	K3F56_01895	GO:0004252 - serine-type endopeptidase activity [Evidence IEA]	89.2624	-1.06807	-2.09663	1.29879e-12	3.96598e-12	5.40166e-09
aroC	NZ_CP080620	complement(400297..401382)	K3F56_RS01900	K3F56_01900	GO:0004107 - chorismate synthase activity [Evidence IEA]	189.1	-0.753791	-1.68622	7.51525e-09	1.88975e-08	3.12559e-05
prmB	NZ_CP080620	complement(401417..402349)	K3F56_RS01905	K3F56_01905	GO:0008276 - protein methyltransferase activity [Evidence IEA]; GO:0008757 - S-adenosylmethionine-dependent methyltransferase activity [Evidence IEA]	252.767	-0.185374	-1.13711	0.148308	0.18857	1
smrB	NZ_CP080620	402515..403066	K3F56_RS01910	K3F56_01910		57.882	0.314085	1.24322	0.0514036	0.0711203	1
yfcO	NZ_CP080620	complement(403137..403958)	K3F56_RS01915	K3F56_01915		30.8292	0.635613	1.5536	7.30949e-05	0.000139964	0.304002
yfcP	NZ_CP080620	complement(403960..404499)	K3F56_RS01920	K3F56_01920		1.70321	1.11649	2.16819	0.029717	0.0424881	1
yfcQ	NZ_CP080620	complement(404496..404984)	K3F56_RS01925	K3F56_01925		2.58231	0.70492	1.63005	0.0721816	0.0969649	1
yfcR	NZ_CP080620	complement(404981..405493)	K3F56_RS01930	K3F56_01930		1.7877	0.395021	1.31496	0.379768	0.43728	1
yfcS	NZ_CP080620	complement(405493..406245)	K3F56_RS01935	K3F56_01935		1.19273	0.0191831	1.01339	0.969261	0.977014	1
yfcU	NZ_CP080620	complement(406265..408910)	K3F56_RS01940	K3F56_01940		2.22217	0.286556	1.21972	0.165228	0.208048	1
yfcV	NZ_CP080620	complement(408992..409555)	K3F56_RS01945	K3F56_01945		0.745101	0.609268	1.52548	0.341413	0.398152	1
sixA	NZ_CP080620	complement(410236..410721)	K3F56_RS01950	K3F56_01950	GO:0101006 - protein histidine phosphatase activity [Evidence IEA]	109.268	-0.212995	-1.15909	0.215921	0.264433	1
fadJ	NZ_CP080620	complement(410924..413068)	K3F56_RS01955	K3F56_01955	GO:0003857 - 3-hydroxyacyl-CoA dehydrogenase activity [Evidence IEA]; GO:0008692 - 3-hydroxybutyryl-CoA epimerase activity [Evidence IEA]; GO:0004300 - enoyl-CoA hydratase activity [Evidence IEA]	22.9318	1.06169	2.08738	5.68482e-10	1.53228e-09	2.36432e-06
fadI	NZ_CP080620	complement(413068..414378)	K3F56_RS01960	K3F56_01960	GO:0003988 - acetyl-CoA C-acyltransferase activity [Evidence IEA]	39.844	0.720024	1.64721	9.36983e-05	0.000177294	0.389691
yfcZ	NZ_CP080620	complement(414559..414843)	K3F56_RS01965	K3F56_01965		1474.98	2.33548	5.04718	3.45382e-46	3.12271e-45	1.43645e-42
fadL	NZ_CP080620	415215..416555	K3F56_RS01970	K3F56_01970		237.848	-1.07695	-2.10957	8.1108e-13	2.50429e-12	3.37328e-09
yfdF	NZ_CP080620	416921..417979	K3F56_RS01975	K3F56_01975		1.89279	-0.387926	-1.30851	0.258681	0.31148	1
mlaA	NZ_CP080620	complement(418161..418916)	K3F56_RS01980	K3F56_01980		207.705	-1.17248	-2.25399	2.82294e-19	1.17406e-18	1.17406e-15
yfdC	NZ_CP080620	419210..420142	K3F56_RS01985	K3F56_01985	GO:0015499 - formate transmembrane transporter activity [Evidence IEA]	5.98653	1.17179	2.25292	4.96617e-07	1.11826e-06	0.00206543
intS	NZ_CP080620	420454..421611	K3F56_RS01995	K3F56_01995		19.8876	-1.20185	-2.30035	6.9748e-11	1.96666e-10	2.90082e-07
yfdG	NZ_CP080620	421764..422126	K3F56_RS02000	K3F56_02000		86.1593	-2.2122	-4.6338	1.38575e-32	8.89405e-32	5.76335e-29
yfdH	NZ_CP080620	422123..423043	K3F56_RS02005	K3F56_02005	GO:0016757 - glycosyltransferase activity [Evidence IEA]	126.264	-1.59233	-3.01537	5.66679e-27	3.05683e-26	2.35682e-23
K3F56_RS02010	NZ_CP080620	423040..424371	K3F56_RS02010	K3F56_02010		62.142	-0.841044	-1.79135	1.11611e-07	2.60051e-07	0.000464192
K3F56_RS02015	NZ_CP080620	complement(424406..424552)	K3F56_RS02015	K3F56_02015		6.85377	1.10614	2.15269	0.0227334	0.0331166	1
K3F56_RS02020	NZ_CP080620	424724..425014	K3F56_RS02020	K3F56_02020		8.43881	-0.771481	-1.70702	0.031666	0.0450407	1
yfdK	NZ_CP080620	complement(424986..425426)	K3F56_RS02025	K3F56_02025		1.94407	-1.15905	-2.2331	0.0310706	0.0442998	1
K3F56_RS02030	NZ_CP080620	complement(425453..426088)	K3F56_RS02030	K3F56_02030		0.209878	0.0915723	1.06553	0.930036	0.945033	1
yfdM	NZ_CP080620	complement(426030..426296)	K3F56_RS02035	K3F56_02035	GO:0009007 - site-specific DNA-methyltransferase (adenine-specific) activity [Evidence IEA]	0.194728	-2.32057	-4.99529	0.376336	0.433809	1
yfdN	NZ_CP080620	complement(426296..426790)	K3F56_RS02040	K3F56_02040		0.0938784	-2.32061	-4.99543	0.37646	0.433832	1
K3F56_RS02045	NZ_CP080620	complement(426787..427494)	K3F56_RS02045	K3F56_02045		0.213204	-1.03805	-2.05345	0.391536	0.449461	1
yfdP	NZ_CP080620	427513..427875	K3F56_RS02050	K3F56_02050		0.691952	0.784945	1.72303	0.361394	0.41879	1
yfdQ	NZ_CP080620	427941..428765	K3F56_RS02055	K3F56_02055		4.81298	0.611422	1.52776	0.0174552	0.0258165	1
yfdR	NZ_CP080620	428893..429429	K3F56_RS02060	K3F56_02060		0.29092	-0.182286	-1.13468	0.865513	0.890787	1
K3F56_RS02065	NZ_CP080620	429420..429782	K3F56_RS02065	K3F56_02065		0.374648	0.0917129	1.06563	0.927982	0.943868	1
yfdT	NZ_CP080620	429782..430087	K3F56_RS02070	K3F56_02070		0.511342	-0.529362	-1.44329	0.596429	0.647662	1
torI	NZ_CP080620	430219..430419	K3F56_RS02075	K3F56_02075		3.64212	0.178267	1.13152	0.730635	0.771442	1
dsdC	NZ_CP080620	complement(430603..431538)	K3F56_RS02080	K3F56_02080	GO:0003677 - DNA binding [Evidence IEA]; GO:0003700 - DNA-binding transcription factor activity [Evidence IEA]	21.6219	0.706056	1.63134	0.000125522	0.000233787	0.522046
dsdX	NZ_CP080620	431756..433093	K3F56_RS02085	K3F56_02085	GO:0015128 - gluconate transmembrane transporter activity [Evidence IEA]	9.82467	-0.471102	-1.38617	0.0264998	0.0382341	1
dsdA	NZ_CP080620	433111..434439	K3F56_RS02090	K3F56_02090	GO:0008721 - D-serine ammonia-lyase activity [Evidence IEA]	176.863	-2.74494	-6.70361	1.48484e-56	1.73467e-55	6.17544e-53
emrY	NZ_CP080620	complement(434547..436085)	K3F56_RS02095	K3F56_02095		1.45179	-1.26262	-2.39931	0.000551992	0.000971534	1
emrK	NZ_CP080620	complement(436085..437248)	K3F56_RS02100	K3F56_02100		1.46813	-1.7153	-3.28365	0.000346746	0.000621603	1
evgA	NZ_CP080620	437664..438278	K3F56_RS02105	K3F56_02105		74.1223	0.218938	1.16388	0.214171	0.2626	1
evgS	NZ_CP080620	438283..441876	K3F56_RS02110	K3F56_02110		24.0176	-0.521479	-1.43543	0.00196315	0.00324772	1
yfdE	NZ_CP080620	complement(441932..443077)	K3F56_RS02115	K3F56_02115		1.4135	-0.141943	-1.10339	0.719983	0.762324	1
yfdV	NZ_CP080620	complement(443151..444095)	K3F56_RS02120	K3F56_02120		2.93517	0.761423	1.69516	0.00997558	0.0152419	1
oxc	NZ_CP080620	complement(444165..445859)	K3F56_RS02125	K3F56_02125	GO:0000287 - magnesium ion binding [Evidence IEA]; GO:0008949 - oxalyl-CoA decarboxylase activity [Evidence IEA]; GO:0030976 - thiamine pyrophosphate binding [Evidence IEA]	5.97774	0.856196	1.81026	6.42584e-05	0.000123785	0.267251
frc	NZ_CP080620	complement(445913..447163)	K3F56_RS02130	K3F56_02130	GO:0033608 - formyl-CoA transferase activity [Evidence IEA]; GO:0005515 - protein binding [Evidence IEA]	7.12777	1.24635	2.37241	1.46174e-08	3.61008e-08	6.07938e-05
yfdX	NZ_CP080620	complement(447676..448311)	K3F56_RS02135	K3F56_02135		2.57489	0.629319	1.54683	0.088736	0.117197	1
ypdI	NZ_CP080620	448607..448882	K3F56_RS02140	K3F56_02140		0.282567	-2.80595	-6.99319	0.283056	0.337123	1
yfdY	NZ_CP080620	complement(448959..449201)	K3F56_RS02145	K3F56_02145		47.022	0.156709	1.11474	0.429021	0.48698	1
lpxP	NZ_CP080620	449554..450474	K3F56_RS02150	K3F56_02150	GO:0008951 - palmitoleoyl [acyl-carrier-protein]-dependent acyltransferase activity [Evidence IEA]	159.873	0.0692396	1.04916	0.568516	0.621735	1
ypdK	NZ_CP080620	450830..450901	K3F56_RS02155	K3F56_02155		0	#N/A	#N/A	#N/A	#N/A	#N/A
alaC	NZ_CP080620	complement(450966..452204)	K3F56_RS02160	K3F56_02160	GO:0003824 - catalytic activity [Evidence IEA]; GO:0030170 - pyridoxal phosphate binding [Evidence IEA]	103.381	0.177194	1.13068	0.260551	0.31355	1
ypdA	NZ_CP080620	452580..454277	K3F56_RS02165	K3F56_02165		34.9757	0.108843	1.07836	0.519862	0.577011	1
ypdB	NZ_CP080620	454292..455026	K3F56_RS02170	K3F56_02170		71.2446	0.888742	1.85156	5.29083e-08	1.25669e-07	0.000220046
ypdC	NZ_CP080620	455039..455896	K3F56_RS02175	K3F56_02175	GO:0003700 - DNA-binding transcription factor activity [Evidence IEA]; GO:0043565 - sequence-specific DNA binding [Evidence IEA]	24.9982	0.906683	1.87473	6.26396e-07	1.39688e-06	0.00260518
ptsP_1	NZ_CP080620	complement(455899..458394)	K3F56_RS02180	K3F56_02180	GO:0008965 - phosphoenolpyruvate-protein phosphotransferase activity [Evidence IEA]	4.4737	1.2091	2.31194	4.27061e-08	1.02136e-07	0.000177615
ypdE	NZ_CP080620	complement(458419..459456)	K3F56_RS02185	K3F56_02185		2.95823	1.20207	2.30069	3.32907e-05	6.55258e-05	0.138456
ypdF	NZ_CP080620	complement(459456..460541)	K3F56_RS02190	K3F56_02190	GO:0016787 - hydrolase activity [Evidence IEA]	2.9033	1.15964	2.23402	0.000523026	0.000922504	1
fryC	NZ_CP080620	complement(460556..461803)	K3F56_RS02195	K3F56_02195		2.33483	2.09371	4.26844	5.04642e-09	1.2884e-08	2.09881e-05
fryB	NZ_CP080620	complement(461825..462151)	K3F56_RS02200	K3F56_02200	GO:0016301 - kinase activity [Evidence IEA]; GO:0022877 - protein-N(PI)-phosphohistidine-fructose phosphotransferase system transporter activity [Evidence IEA]; GO:0090582 - protein-phosphocysteine-D-fructose-phosphotransferase system transporter activity [Evidence IEA]; GO:0090563 - protein-phosphocysteine-sugar phosphotransferase activity [Evidence IEA]	3.17527	2.61348	6.11977	3.12391e-05	6.17507e-05	0.129923
glk	NZ_CP080620	complement(462370..463335)	K3F56_RS02205	K3F56_02205	GO:0005524 - ATP binding [Evidence IEA]; GO:0004340 - glucokinase activity [Evidence IEA]; GO:0005536 - glucose binding [Evidence IEA]	325.151	2.22939	4.68935	1.90711e-62	2.57522e-61	7.93167e-59
yfeO	NZ_CP080620	463539..464795	K3F56_RS02210	K3F56_02210	GO:0005247 - voltage-gated chloride channel activity [Evidence IEA]	7.00864	0.849667	1.80209	2.03494e-05	4.09053e-05	0.084633
ypeC	NZ_CP080620	464910..465236	K3F56_RS02215	K3F56_02215		11.9046	0.857716	1.81217	0.0256008	0.0370214	1
mntH	NZ_CP080620	complement(465377..466615)	K3F56_RS02220	K3F56_02220	GO:0022857 - transmembrane transporter activity [Evidence IEA]	71.8654	-3.19064	-9.13019	1.50515e-85	2.99518e-84	6.25993e-82
nupC	NZ_CP080620	466951..468153	K3F56_RS02225	K3F56_02225		168.361	-1.23864	-2.35977	1.46722e-12	4.46066e-12	6.10219e-09
gmhB	NZ_CP080620	complement(468508..469083)	K3F56_RS02230	K3F56_02230	GO:0016791 - phosphatase activity [Evidence IEA]	164.692	0.70425	1.6293	3.55205e-07	8.08591e-07	0.0014773
metN	NZ_CP080620	469271..470302	K3F56_RS02235	K3F56_02235	GO:0033232 - ABC-type D-methionine transporter activity [Evidence IEA]; GO:0005524 - ATP binding [Evidence IEA]	66.379	-0.427162	-1.34459	0.0202872	0.0297198	1
metI	NZ_CP080620	470295..470948	K3F56_RS02240	K3F56_02240		76.9037	-0.253113	-1.19178	0.143255	0.182648	1
metQ	NZ_CP080620	470988..471803	K3F56_RS02245	K3F56_02245		227.163	0.500465	1.41467	5.38982e-05	0.000104651	0.224163
rcsF	NZ_CP080620	471921..472325	K3F56_RS02250	K3F56_02250		234.798	-0.355086	-1.27906	0.00467688	0.00742127	1
tsaA	NZ_CP080620	472322..473029	K3F56_RS02255	K3F56_02255	GO:0008757 - S-adenosylmethionine-dependent methyltransferase activity [Evidence IEA]	115.46	-2.02251	-4.0629	1.95381e-40	1.54484e-39	8.12588e-37
proS	NZ_CP080620	473141..474859	K3F56_RS02260	K3F56_02260	GO:0004827 - proline-tRNA ligase activity [Evidence IEA]	511.964	-0.774021	-1.71003	4.3562e-09	1.11836e-08	1.81174e-05
yaeF	NZ_CP080620	474913..475737	K3F56_RS02265	K3F56_02265		5.58922	-0.898427	-1.86403	0.00110726	0.00188348	1
nlpE	NZ_CP080620	complement(475937..476647)	K3F56_RS02270	K3F56_02270		58.461	0.182544	1.13488	0.269765	0.323051	1
arfB	NZ_CP080620	complement(476661..477083)	K3F56_RS02275	K3F56_02275	GO:0003747 - translation release factor activity [Evidence IEA]	39.161	-0.123296	-1.08922	0.483556	0.540912	1
yaeQ	NZ_CP080620	complement(477080..477625)	K3F56_RS02280	K3F56_02280		137.148	-0.0362727	-1.02546	0.824478	0.8549	1
yaeP	NZ_CP080620	477791..477991	K3F56_RS02285	K3F56_02285		151.042	1.11308	2.16307	7.72883e-12	2.27489e-11	3.21442e-08
rof	NZ_CP080620	477978..478238	K3F56_RS02290	K3F56_02290		127.667	1.20853	2.31103	3.31791e-13	1.04539e-12	1.37992e-09
tilS	NZ_CP080620	complement(478287..479585)	K3F56_RS02295	K3F56_02295	GO:0005524 - ATP binding [Evidence IEA]; GO:0016879 - ligase activity, forming carbon-nitrogen bonds [Evidence IEA]; GO:0000166 - nucleotide binding [Evidence IEA]	77.0747	-0.841632	-1.79208	6.35498e-10	1.70849e-09	2.64303e-06
yaeR	NZ_CP080620	complement(479650..480039)	K3F56_RS02300	K3F56_02300		48.6436	-0.0884456	-1.06322	0.6282	0.678091	1
ldcC	NZ_CP080620	complement(480096..482237)	K3F56_RS02305	K3F56_02305		28.9686	0.0690422	1.04902	0.643989	0.692438	1
accA	NZ_CP080620	complement(482336..483295)	K3F56_RS02310	K3F56_02310	GO:0003989 - acetyl-CoA carboxylase activity [Evidence IEA]	414.435	-0.812986	-1.75684	4.47455e-08	1.06768e-07	0.000186096
dnaE	NZ_CP080620	complement(483308..486790)	K3F56_RS02315	K3F56_02315	GO:0008408 - 3'-5' exonuclease activity [Evidence IEA]; GO:0003676 - nucleic acid binding [Evidence IEA]	216.142	-1.78345	-3.44249	2.46074e-36	1.72293e-35	1.02342e-32
rnhB	NZ_CP080620	complement(486827..487423)	K3F56_RS02320	K3F56_02320	GO:0003723 - RNA binding [Evidence IEA]; GO:0004523 - RNA-DNA hybrid ribonuclease activity [Evidence IEA]	179.851	-2.08844	-4.25287	2.40002e-47	2.24307e-46	9.98167e-44
lpxB	NZ_CP080620	complement(487420..488568)	K3F56_RS02325	K3F56_02325	GO:0008915 - lipid-A-disaccharide synthase activity [Evidence IEA]	90.3211	-1.24251	-2.3661	1.60787e-17	6.18035e-17	6.68714e-14
lpxA	NZ_CP080620	complement(488568..489356)	K3F56_RS02330	K3F56_02330	GO:0008780 - acyl-[acyl-carrier-protein]-UDP-N-acetylglucosamine O-acyltransferase activity [Evidence IEA]	435.54	-0.154726	-1.11321	0.333344	0.39008	1
fabZ	NZ_CP080620	complement(489360..489815)	K3F56_RS02335	K3F56_02335		793.916	-0.775849	-1.7122	2.16395e-08	5.29092e-08	8.99986e-05
lpxD	NZ_CP080620	complement(489920..490945)	K3F56_RS02340	K3F56_02340	GO:0016410 - N-acyltransferase activity [Evidence IEA]	684.022	-0.721736	-1.64916	1.03109e-08	2.56785e-08	4.28831e-05
skp	NZ_CP080620	complement(490949..491434)	K3F56_RS02345	K3F56_02345		1479.78	0.375973	1.29771	0.00541625	0.00853265	1
bamA	NZ_CP080620	complement(491556..493988)	K3F56_RS02350	K3F56_02350		706.551	-0.339645	-1.26545	0.0186642	0.0274873	1
rseP	NZ_CP080620	complement(494018..495370)	K3F56_RS02355	K3F56_02355	GO:0004222 - metalloendopeptidase activity [Evidence IEA]; GO:0005515 - protein binding [Evidence IEA]	322.803	-0.775332	-1.71158	3.12053e-08	7.51057e-08	0.000129783
cdsA	NZ_CP080620	complement(495382..496239)	K3F56_RS02360	K3F56_02360	GO:0016772 - transferase activity, transferring phosphorus-containing groups [Evidence IEA]	184.388	-1.08655	-2.12365	2.11614e-18	8.414e-18	8.80104e-15
ispU	NZ_CP080620	complement(496252..497010)	K3F56_RS02365	K3F56_02365	GO:0008834 - di-trans,poly-cis-decaprenylcistransferase activity [Evidence IEA]; GO:0002094 - polyprenyltransferase activity [Evidence IEA]	236.006	-0.756432	-1.68931	4.10925e-08	9.83371e-08	0.000170904
ispC	NZ_CP080620	complement(497199..498395)	K3F56_RS02370	K3F56_02370	GO:0030604 - 1-deoxy-D-xylulose-5-phosphate reductoisomerase activity [Evidence IEA]; GO:0046872 - metal ion binding [Evidence IEA]; GO:0070402 - NADPH binding [Evidence IEA]; GO:0005515 - protein binding [Evidence IEA]	128.516	-1.03774	-2.05301	1.24177e-20	5.45356e-20	5.16452e-17
frr	NZ_CP080620	complement(498487..499044)	K3F56_RS02375	K3F56_02375	GO:0008135 - translation factor activity, RNA binding [Evidence IEA]	831.382	-0.529985	-1.44391	0.000934388	0.00159988	1
pyrH	NZ_CP080620	complement(499336..500061)	K3F56_RS02380	K3F56_02380	GO:0033862 - UMP kinase activity [Evidence IEA]	357.236	-0.854283	-1.80786	2.07951e-11	6.02276e-11	8.64868e-08
tsf	NZ_CP080620	complement(500208..501059)	K3F56_RS02385	K3F56_02385	GO:0003746 - translation elongation factor activity [Evidence IEA]	1864.89	-0.939682	-1.9181	3.15928e-09	8.16114e-09	1.31394e-05
rpsB	NZ_CP080620	complement(501317..502042)	K3F56_RS02390	K3F56_02390	GO:0003735 - structural constituent of ribosome [Evidence IEA]	4216.72	-0.38325	-1.30428	0.0489279	0.0679902	1
map	NZ_CP080620	502410..503204	K3F56_RS02395	K3F56_02395		464.078	-1.02976	-2.04169	3.98114e-13	1.24774e-12	1.65576e-09
glnD	NZ_CP080620	503266..505938	K3F56_RS02400	K3F56_02400	GO:0016779 - nucleotidyltransferase activity [Evidence IEA]	55.0089	-0.240334	-1.18127	0.0759402	0.101587	1
dapD	NZ_CP080620	505969..506793	K3F56_RS02405	K3F56_02405	GO:0008666 - 2,3,4,5-tetrahydropyridine-2,6-dicarboxylate N-succinyltransferase activity [Evidence IEA]	658.674	-0.0140277	-1.00977	0.923812	0.940317	1
yaeI	NZ_CP080620	506847..507659	K3F56_RS02410	K3F56_02410		17.2239	-0.11381	-1.08208	0.575033	0.627378	1
yaeH	NZ_CP080620	507821..508207	K3F56_RS02415	K3F56_02415		771.686	1.98563	3.96037	8.02041e-53	8.57503e-52	3.33569e-49
cdaR	NZ_CP080620	complement(508296..509453)	K3F56_RS02420	K3F56_02420		35.7271	2.82715	7.09672	4.60603e-52	4.77718e-51	1.91565e-48
degP	NZ_CP080620	complement(509608..511032)	K3F56_RS02425	K3F56_02425		256.764	0.256913	1.19492	0.0906198	0.119457	1
dgt	NZ_CP080620	complement(511162..512679)	K3F56_RS02430	K3F56_02430	GO:0008832 - dGTPase activity [Evidence IEA]; GO:0000287 - magnesium ion binding [Evidence IEA]	33.0438	0.840775	1.79101	3.65551e-07	8.31234e-07	0.00152033
mtnN	NZ_CP080620	512763..513461	K3F56_RS02435	K3F56_02435	GO:0008782 - adenosylhomocysteine nucleosidase activity [Evidence IEA]; GO:0008930 - methylthioadenosine nucleosidase activity [Evidence IEA]	666.035	0.648911	1.56798	0.000112125	0.000209868	0.466327
btuF	NZ_CP080620	513454..514254	K3F56_RS02440	K3F56_02440	GO:0005524 - ATP binding [Evidence IEA]; GO:0031419 - cobalamin binding [Evidence IEA]	56.8515	-0.316046	-1.24491	0.0367865	0.0519156	1
yadS	NZ_CP080620	514292..514915	K3F56_RS02445	K3F56_02445		23.7629	-1.47435	-2.77858	8.39181e-13	2.5853e-12	3.49016e-09
erpA	NZ_CP080620	complement(514962..515306)	K3F56_RS02450	K3F56_02450	GO:0051536 - iron-sulfur cluster binding [Evidence IEA]	165.67	-0.997692	-1.9968	9.94339e-09	2.47929e-08	4.13546e-05
yadW	NZ_CP080620	complement(515299..515364)	K3F56_RS02455	K3F56_02455		0	#N/A	#N/A	#N/A	#N/A	#N/A
clcA	NZ_CP080620	complement(515388..516809)	K3F56_RS02460	K3F56_02460	GO:0005247 - voltage-gated chloride channel activity [Evidence IEA]	53.4467	-0.439671	-1.3563	0.0012516	0.00211861	1
yadX	NZ_CP080620	complement(516821..516868)	K3F56_RS02465	K3F56_02465		0	#N/A	#N/A	#N/A	#N/A	#N/A
hemL	NZ_CP080620	517034..518314	K3F56_RS02470	K3F56_02470	GO:0042286 - glutamate-1-semialdehyde 2,1-aminomutase activity [Evidence IEA]	333.573	-0.218697	-1.16368	0.142137	0.181411	1
fhuB	NZ_CP080620	complement(518472..520454)	K3F56_RS02475	K3F56_02475	GO:0022857 - transmembrane transporter activity [Evidence IEA]	49.0512	-2.83955	-7.15797	2.63108e-54	2.93369e-53	1.09427e-50
fhuD	NZ_CP080620	complement(520451..521341)	K3F56_RS02480	K3F56_02480		68.7841	-2.94615	-7.70688	1.99858e-57	2.40233e-56	8.31208e-54
fhuC	NZ_CP080620	complement(521341..522138)	K3F56_RS02485	K3F56_02485	GO:0005524 - ATP binding [Evidence IEA]	106.3	-2.64318	-6.24709	3.36638e-58	4.11787e-57	1.40008e-54
fhuA	NZ_CP080620	complement(522189..524432)	K3F56_RS02490	K3F56_02490	GO:0015344 - siderophore uptake transmembrane transporter activity [Evidence IEA]; GO:0038023 - signaling receptor activity [Evidence IEA]	306.181	-4.84753	-28.7907	2.1474e-184	1.27586e-182	8.93105e-181
mrcB	NZ_CP080620	complement(524652..527186)	K3F56_RS02495	K3F56_02495	GO:0008658 - penicillin binding [Evidence IEA]; GO:0008955 - peptidoglycan glycosyltransferase activity [Evidence IEA]	73.8383	-0.589618	-1.50485	4.19204e-07	9.49601e-07	0.00174347
hrpB	NZ_CP080620	complement(527382..529811)	K3F56_RS02500	K3F56_02500	GO:0005524 - ATP binding [Evidence IEA]; GO:0004386 - helicase activity [Evidence IEA]	40.6897	-0.254713	-1.1931	0.0415548	0.0583282	1
thpR	NZ_CP080620	529885..530415	K3F56_RS02505	K3F56_02505	GO:0004113 - 2',3'-cyclic-nucleotide 3'-phosphodiesterase activity [Evidence IEA]; GO:0008664 - 2'-5'-RNA ligase activity [Evidence IEA]	55.4171	-0.22661	-1.17008	0.212852	0.261137	1
sfsA	NZ_CP080620	530430..531134	K3F56_RS02510	K3F56_02510	GO:0003677 - DNA binding [Evidence IEA]	126.22	1.13825	2.20114	5.83472e-16	2.09015e-15	2.42666e-12
dksA	NZ_CP080620	531312..531767	K3F56_RS02515	K3F56_02515		230.545	0.358994	1.28253	0.0181973	0.0268473	1
gluQRS	NZ_CP080620	531834..532730	K3F56_RS02520	K3F56_02520	GO:0004812 - aminoacyl-tRNA ligase activity [Evidence IEA]; GO:0005524 - ATP binding [Evidence IEA]; GO:0000166 - nucleotide binding [Evidence IEA]	39.6576	-2.26066	-4.79209	9.67159e-37	6.8877e-36	4.02242e-33
pcnB	NZ_CP080620	532790..534187	K3F56_RS02525	K3F56_02525	GO:1990817 - poly(A) RNA polymerase activity [Evidence IEA]; GO:0003723 - RNA binding [Evidence IEA]	469.609	-4.16906	-17.9892	4.53459e-158	2.04993e-156	1.88594e-154
folK	NZ_CP080620	534184..534663	K3F56_RS02530	K3F56_02530		32.6604	-6.18511	-72.7619	6.88307e-25	3.48256e-24	2.86267e-21
yadN	NZ_CP080620	535033..535617	K3F56_RS02535	K3F56_02535		1.34664	-2.15106	-4.44154	0.00355428	0.00570964	1
yadV	NZ_CP080620	535715..536455	K3F56_RS02540	K3F56_02540		0.531297	-1.12449	-2.18024	0.159454	0.201449	1
htrE	NZ_CP080620	536490..539087	K3F56_RS02545	K3F56_02545		0.833143	-0.818247	-1.76326	0.024087	0.0349905	1
yadM	NZ_CP080620	539104..539673	K3F56_RS02550	K3F56_02550		2.78184	0.16472	1.12095	0.644377	0.692676	1
yadL	NZ_CP080620	539685..540290	K3F56_RS02555	K3F56_02555		3.05779	1.12613	2.18273	0.0012362	0.00209338	1
yadK	NZ_CP080620	540317..540913	K3F56_RS02560	K3F56_02560		1.47037	-0.675578	-1.59724	0.151326	0.191996	1
yadC	NZ_CP080620	540951..542201	K3F56_RS02565	K3F56_02565		1.4843	0.162759	1.11943	0.657071	0.705045	1
panB	NZ_CP080620	542315..543109	K3F56_RS02570	K3F56_02570	GO:0003864 - 3-methyl-2-oxobutanoate hydroxymethyltransferase activity [Evidence IEA]	297.152	0.342183	1.26767	0.0071259	0.0110543	1
panC	NZ_CP080620	543121..543972	K3F56_RS02575	K3F56_02575	GO:0004592 - pantoate-beta-alanine ligase activity [Evidence IEA]	346.641	0.312916	1.24222	0.0204209	0.0298947	1
rpnC	NZ_CP080620	complement(544046..544948)	K3F56_RS02580	K3F56_02580		1.89172	0.615671	1.53227	0.0837425	0.110919	1
panD	NZ_CP080620	545222..545602	K3F56_RS02585	K3F56_02585	GO:0004068 - aspartate 1-decarboxylase activity [Evidence IEA]	379.122	-0.882214	-1.8432	6.97079e-14	2.27385e-13	2.89915e-10
yadE	NZ_CP080620	complement(545606..546835)	K3F56_RS02590	K3F56_02590		26.5083	-0.267022	-1.20332	0.0877417	0.115957	1
yadI	NZ_CP080620	complement(546899..547339)	K3F56_RS02595	K3F56_02595	GO:0016301 - kinase activity [Evidence IEA]	177.302	2.56193	5.90497	9.14463e-44	7.79355e-43	3.80325e-40
yadH	NZ_CP080620	complement(547444..548214)	K3F56_RS02600	K3F56_02600	GO:0140359 - ABC-type transporter activity [Evidence IEA]	87.0007	-0.434265	-1.35122	0.0100917	0.0154039	1
yadG	NZ_CP080620	complement(548211..549137)	K3F56_RS02605	K3F56_02605	GO:0005524 - ATP binding [Evidence IEA]	115.181	-0.531516	-1.44545	2.00449e-05	4.03713e-05	0.0833666
can	NZ_CP080620	549246..549908	K3F56_RS02610	K3F56_02610	GO:0004089 - carbonate dehydratase activity [Evidence IEA]; GO:0008270 - zinc ion binding [Evidence IEA]	396.083	-1.58135	-2.99251	6.39353e-30	3.75045e-29	2.65907e-26
hpt	NZ_CP080620	complement(549949..550485)	K3F56_RS02615	K3F56_02615		173.691	-0.610399	-1.52668	4.08195e-05	7.97783e-05	0.169768
gcd	NZ_CP080620	550691..553081	K3F56_RS02620	K3F56_02620		270.017	-4.1337	-17.5537	3.93451e-135	1.41066e-133	1.63636e-131
K3F56_RS22220	NZ_CP080620	553120..553218	K3F56_RS22220			0	#N/A	#N/A	#N/A	#N/A	#N/A
cueO	NZ_CP080620	complement(553283..554833)	K3F56_RS02625	K3F56_02625	GO:0005507 - copper ion binding [Evidence IEA]; GO:0016491 - oxidoreductase activity [Evidence IEA]	49.8695	-0.0458271	-1.03227	0.751721	0.790695	1
yacC	NZ_CP080620	554999..555346	K3F56_RS02630	K3F56_02630		124.215	-0.466738	-1.38198	0.00580625	0.00910222	1
speE	NZ_CP080620	555452..556318	K3F56_RS02635	K3F56_02635		413.366	-1.42483	-2.68482	3.76531e-25	1.92619e-24	1.56599e-21
speD	NZ_CP080620	556334..557128	K3F56_RS02640	K3F56_02640	GO:0004014 - adenosylmethionine decarboxylase activity [Evidence IEA]	474.329	-1.43664	-2.7069	2.15906e-17	8.22301e-17	8.97953e-14
yacL	NZ_CP080620	complement(557166..557528)	K3F56_RS02645	K3F56_02645		27.2712	0.356667	1.28046	0.0962198	0.126199	1
acnB	NZ_CP080620	complement(557704..560301)	K3F56_RS02650	K3F56_02650	GO:0003994 - aconitate hydratase activity [Evidence IEA]	1481.42	-2.03627	-4.10182	1.43692e-25	7.45154e-25	5.97613e-22
yacH	NZ_CP080620	560656..562509	K3F56_RS02655	K3F56_02655		1.24113	1.33164	2.51688	9.62328e-05	0.000181759	0.400232
lpdA	NZ_CP080620	complement(562580..564004)	K3F56_RS02660	K3F56_02660	GO:0004148 - dihydrolipoyl dehydrogenase activity [Evidence IEA]	2387.53	-2.07044	-4.20014	8.56228e-32	5.33891e-31	3.56105e-28
aceF	NZ_CP080620	complement(564329..566221)	K3F56_RS02665	K3F56_02665	GO:0004742 - dihydrolipoyllysine-residue acetyltransferase activity [Evidence IEA]	1972.84	-3.37161	-10.3504	4.51932e-70	7.25708e-69	1.87958e-66
aceE	NZ_CP080620	complement(566236..568899)	K3F56_RS02670	K3F56_02670	GO:0004738 - pyruvate dehydrogenase activity [Evidence IEA]	3102.63	-3.19023	-9.12755	7.1765e-61	9.29815e-60	2.98471e-57
pdhR	NZ_CP080620	complement(569060..569824)	K3F56_RS02675	K3F56_02675		595.261	-2.76194	-6.78307	1.29167e-73	2.20166e-72	5.37206e-70
aroP	NZ_CP080620	570365..571738	K3F56_RS02680	K3F56_02680		22.9089	-1.01989	-2.02776	1.21482e-08	3.01459e-08	5.05245e-05
ampE	NZ_CP080620	complement(571781..572635)	K3F56_RS02685	K3F56_02685		61.4835	0.80228	1.74386	3.55642e-06	7.56967e-06	0.0147911
ampD	NZ_CP080620	complement(572632..573183)	K3F56_RS02690	K3F56_02690	GO:0008745 - N-acetylmuramoyl-L-alanine amidase activity [Evidence IEA]	156.887	0.96181	1.94775	1.06625e-12	3.27273e-12	4.43455e-09
nadC	NZ_CP080620	573271..574164	K3F56_RS02695	K3F56_02695	GO:0004514 - nicotinate-nucleotide diphosphorylase (carboxylating) activity [Evidence IEA]	67.3858	-0.0242896	-1.01698	0.884766	0.906787	1
ppdD	NZ_CP080620	574367..574807	K3F56_RS02700	K3F56_02700		1.3076	0.122323	1.08849	0.855836	0.881918	1
gspE_1	NZ_CP080620	574817..576202	K3F56_RS02705	K3F56_02705		8.96571	0.633129	1.55092	0.00051161	0.000903518	1
hofC	NZ_CP080620	576192..577394	K3F56_RS02710	K3F56_02710	GO:0004827 - proline-tRNA ligase activity [Evidence IEA]	3.46846	0.116145	1.08383	0.605922	0.656258	1
guaC	NZ_CP080620	complement(577429..578472)	K3F56_RS02715	K3F56_02715	GO:0003920 - GMP reductase activity [Evidence IEA]	211.818	-0.16291	-1.11954	0.222662	0.271649	1
K3F56_RS02720	NZ_CP080620	complement(578628..578672)	K3F56_RS02720	K3F56_02720		0	#N/A	#N/A	#N/A	#N/A	#N/A
coaE	NZ_CP080620	578697..579317	K3F56_RS02725	K3F56_02725	GO:0004140 - dephospho-CoA kinase activity [Evidence IEA]	58.048	-0.582723	-1.49767	0.00040289	0.000718533	1
zapD	NZ_CP080620	579317..580060	K3F56_RS02730	K3F56_02730		180.456	-1.13967	-2.2033	1.28369e-18	5.15832e-18	5.33886e-15
yacG	NZ_CP080620	580070..580267	K3F56_RS02735	K3F56_02735	GO:0008270 - zinc ion binding [Evidence IEA]	29.6288	-0.574497	-1.48916	0.0420557	0.0589318	1
mutT	NZ_CP080620	complement(580483..580872)	K3F56_RS02740	K3F56_02740	GO:0008413 - 8-oxo-7,8-dihydroguanosine triphosphate pyrophosphatase activity [Evidence IEA]	5.26738	-0.954592	-1.93803	0.0137206	0.020599	1
secA	NZ_CP080620	complement(580932..583637)	K3F56_RS02745	K3F56_02745	GO:0005524 - ATP binding [Evidence IEA]	415.342	-0.815581	-1.76001	9.74902e-10	2.59579e-09	4.05462e-06
secM	NZ_CP080620	complement(583699..584211)	K3F56_RS02750	K3F56_02750	GO:0045182 - translation regulator activity [Evidence IEA]	337.111	-0.458108	-1.37374	0.000118003	0.000220375	0.490774
lpxC	NZ_CP080620	complement(584442..585359)	K3F56_RS02755	K3F56_02755	GO:0008759 - UDP-3-O-[3-hydroxymyristoyl] N-acetylglucosamine deacetylase activity [Evidence IEA]	960.603	0.271348	1.20693	0.0479596	0.0667773	1
ftsZ	NZ_CP080620	complement(585460..586611)	K3F56_RS02760	K3F56_02760	GO:0003924 - GTPase activity [Evidence IEA]	831.823	0.402175	1.3215	0.00438209	0.00697745	1
ftsA	NZ_CP080620	complement(586672..587934)	K3F56_RS02765	K3F56_02765	GO:0005515 - protein binding [Evidence IEA]	121.53	-0.187611	-1.13888	0.231845	0.282355	1
ftsQ	NZ_CP080620	complement(587931..588761)	K3F56_RS02770	K3F56_02770		122.603	-0.338701	-1.26462	0.0164808	0.024445	1
ddlB	NZ_CP080620	complement(588763..589683)	K3F56_RS02775	K3F56_02775		246.815	-0.357536	-1.28124	0.0109534	0.0166442	1
murC	NZ_CP080620	complement(589676..591151)	K3F56_RS02780	K3F56_02780	GO:0008763 - UDP-N-acetylmuramate-L-alanine ligase activity [Evidence IEA]	322.722	-0.646749	-1.56564	0.000131656	0.000244554	0.547557
murG	NZ_CP080620	complement(591205..592272)	K3F56_RS02785	K3F56_02785	GO:0050511 - undecaprenyldiphospho-muramoylpentapeptide beta-N-acetylglucosaminyltransferase activity [Evidence IEA]	179.675	-0.384841	-1.30572	0.00204931	0.00337815	1
ftsW	NZ_CP080620	complement(592269..593513)	K3F56_RS02790	K3F56_02790		170.648	-1.017	-2.0237	2.60038e-15	9.05553e-15	1.0815e-11
murD	NZ_CP080620	complement(593513..594829)	K3F56_RS02795	K3F56_02795	GO:0008764 - UDP-N-acetylmuramoylalanine-D-glutamate ligase activity [Evidence IEA]	206.507	-0.617837	-1.53457	6.94413e-07	1.54525e-06	0.00288807
mraY	NZ_CP080620	complement(594832..595914)	K3F56_RS02800	K3F56_02800	GO:0008963 - phospho-N-acetylmuramoyl-pentapeptide-transferase activity [Evidence IEA]	241.309	-1.2939	-2.4519	6.2216e-22	2.85603e-21	2.58756e-18
murF	NZ_CP080620	complement(595908..597266)	K3F56_RS02805	K3F56_02805	GO:0005524 - ATP binding [Evidence IEA]; GO:0047480 - UDP-N-acetylmuramoyl-tripeptide-D-alanyl-D-alanine ligase activity [Evidence IEA]	363.307	-0.814983	-1.75928	6.59129e-08	1.55492e-07	0.000274132
murE	NZ_CP080620	complement(597263..598750)	K3F56_RS02810	K3F56_02810	GO:0016881 - acid-amino acid ligase activity [Evidence IEA]; GO:0005524 - ATP binding [Evidence IEA]	280.383	-0.671799	-1.59306	2.59803e-06	5.58119e-06	0.0108052
ftsI	NZ_CP080620	complement(598737..600503)	K3F56_RS02815	K3F56_02815		103.884	-0.643587	-1.56221	1.1775e-07	2.73894e-07	0.000489723
ftsL	NZ_CP080620	complement(600519..600884)	K3F56_RS02820	K3F56_02820		123.395	-0.243715	-1.18404	0.167569	0.210804	1
rsmH	NZ_CP080620	complement(600881..601822)	K3F56_RS02825	K3F56_02825	GO:0016434 - rRNA (cytosine) methyltransferase activity [Evidence IEA]	188.606	-0.245319	-1.18536	0.0547966	0.0754133	1
mraZ	NZ_CP080620	complement(601824..602282)	K3F56_RS02830	K3F56_02830	GO:0043565 - sequence-specific DNA binding [Evidence IEA]	148.814	-0.722641	-1.6502	1.44787e-06	3.15767e-06	0.00602168
cra	NZ_CP080620	complement(602884..603888)	K3F56_RS02835	K3F56_02835	GO:0003677 - DNA binding [Evidence IEA]	641.624	2.0659	4.18694	5.92949e-39	4.48377e-38	2.46607e-35
K3F56_RS02840	NZ_CP080620	complement(603970..604056)	K3F56_RS02840	K3F56_02840		0	#N/A	#N/A	#N/A	#N/A	#N/A
ilvN_1	NZ_CP080620	complement(604068..604559)	K3F56_RS02845	K3F56_02845	GO:1990610 - acetolactate synthase regulator activity [Evidence IEA]	18.7571	-0.492595	-1.40697	0.0200306	0.0293749	1
ilvI	NZ_CP080620	complement(604562..606286)	K3F56_RS02850	K3F56_02850	GO:0003984 - acetolactate synthase activity [Evidence IEA]; GO:0050660 - flavin adenine dinucleotide binding [Evidence IEA]; GO:0000287 - magnesium ion binding [Evidence IEA]; GO:0030976 - thiamine pyrophosphate binding [Evidence IEA]	18.2374	0.0476417	1.03357	0.783487	0.819961	1
K3F56_RS02855	NZ_CP080620	606405..606449	K3F56_RS02855	K3F56_02855		0	#N/A	#N/A	#N/A	#N/A	#N/A
leuO	NZ_CP080620	complement(606604..607548)	K3F56_RS02860	K3F56_02860	GO:0003700 - DNA-binding transcription factor activity [Evidence IEA]	5.52466	0.387417	1.30805	0.0842187	0.111443	1
leuL	NZ_CP080620	608208..608294	K3F56_RS02865	K3F56_02865		0	#N/A	#N/A	#N/A	#N/A	#N/A
leuA	NZ_CP080620	608387..609958	K3F56_RS02870	K3F56_02870	GO:0003852 - 2-isopropylmalate synthase activity [Evidence IEA]	15.6314	-0.72156	-1.64896	0.000103769	0.000194931	0.431576
leuB	NZ_CP080620	609958..611049	K3F56_RS02875	K3F56_02875	GO:0003862 - 3-isopropylmalate dehydrogenase activity [Evidence IEA]	20.6064	-1.04088	-2.05749	5.30622e-07	1.19032e-06	0.00220686
leuC	NZ_CP080620	611052..612452	K3F56_RS02880	K3F56_02880	GO:0003861 - 3-isopropylmalate dehydratase activity [Evidence IEA]	25.6275	-1.26561	-2.40428	9.206e-11	2.58876e-10	3.82878e-07
leuD	NZ_CP080620	612463..613068	K3F56_RS02885	K3F56_02885	GO:0003861 - 3-isopropylmalate dehydratase activity [Evidence IEA]	25.8348	-0.516139	-1.43012	0.00877124	0.0134611	1
setA	NZ_CP080620	complement(613117..614295)	K3F56_RS02890	K3F56_02890		11.9473	-0.489991	-1.40444	0.00591401	0.00924676	1
sgrT	NZ_CP080620	complement(614397..614528)	K3F56_RS02895	K3F56_02895		0	#N/A	#N/A	#N/A	#N/A	#N/A
sgrR	NZ_CP080620	614617..616272	K3F56_RS02900	K3F56_02900		35.8446	-0.154578	-1.1131	0.336578	0.393305	1
thiB	NZ_CP080620	616436..617419	K3F56_RS02905	K3F56_02905	GO:0048502 - ABC-type thiamine transporter activity [Evidence IEA]; GO:0030975 - thiamine binding [Evidence IEA]; GO:0030976 - thiamine pyrophosphate binding [Evidence IEA]	130.732	-1.91992	-3.78401	4.5692e-47	4.24181e-46	1.90033e-43
thiP	NZ_CP080620	617395..619005	K3F56_RS02910	K3F56_02910		71.6601	-2.00516	-4.01434	3.76128e-40	2.94599e-39	1.56432e-36
thiQ	NZ_CP080620	618989..619687	K3F56_RS02915	K3F56_02915		73.2144	-1.50946	-2.84704	6.10852e-19	2.49561e-18	2.54053e-15
yabI	NZ_CP080620	complement(619801..620565)	K3F56_RS02920	K3F56_02920		48.6105	0.134181	1.09747	0.42776	0.485814	1
araC	NZ_CP080620	complement(620651..621529)	K3F56_RS02925	K3F56_02925	GO:0003700 - DNA-binding transcription factor activity [Evidence IEA]; GO:0043565 - sequence-specific DNA binding [Evidence IEA]	175.134	3.36736	10.3199	2.07436e-89	4.31363e-88	8.62726e-86
araB	NZ_CP080620	621868..623568	K3F56_RS02930	K3F56_02930	GO:0008741 - ribulokinase activity [Evidence IEA]	14.7929	3.79749	13.9046	3.6387e-61	4.77393e-60	1.51333e-57
araA	NZ_CP080620	623579..625081	K3F56_RS02935	K3F56_02935	GO:0008733 - L-arabinose isomerase activity [Evidence IEA]	18.2052	2.90261	7.4778	1.25569e-43	1.06363e-42	5.22241e-40
araD_1	NZ_CP080620	625536..626231	K3F56_RS02940	K3F56_02940	GO:0008742 - L-ribulose-phosphate 4-epimerase activity [Evidence IEA]	8.93399	2.3385	5.05775	1.27486e-18	5.12778e-18	5.30213e-15
polB	NZ_CP080620	626306..628657	K3F56_RS02945	K3F56_02945	GO:0003677 - DNA binding [Evidence IEA]; GO:0003887 - DNA-directed DNA polymerase activity [Evidence IEA]	31.2196	-0.0104868	-1.0073	0.940647	0.954183	1
rapA	NZ_CP080620	628822..631728	K3F56_RS02950	K3F56_02950	GO:0005524 - ATP binding [Evidence IEA]; GO:0140658 - ATP-dependent chromatin remodeler activity [Evidence IEA]; GO:0016817 - hydrolase activity, acting on acid anhydrides [Evidence IEA]	167.867	-3.35475	-10.2301	3.16035e-92	6.91784e-91	1.31439e-88
rluA	NZ_CP080620	631740..632399	K3F56_RS02955	K3F56_02955	GO:0009982 - pseudouridine synthase activity [Evidence IEA]; GO:0003723 - RNA binding [Evidence IEA]	114.044	-1.33833	-2.52858	2.62918e-10	7.20339e-10	1.09347e-06
K3F56_RS02960	NZ_CP080620	632612..632790	K3F56_RS02960	K3F56_02960	GO:0003677 - DNA binding [Evidence IEA]	0.324071	-0.412322	-1.33083	0.801934	0.834228	1
yabQ	NZ_CP080620	complement(632807..632965)	K3F56_RS02965	K3F56_02965		27.1903	-0.944392	-1.92438	0.000909709	0.00156084	1
yabP	NZ_CP080620	complement(632962..633612)	K3F56_RS02970	K3F56_02970		11.5363	-1.81332	-3.5145	5.4793e-13	1.70572e-12	2.27884e-09
djlA	NZ_CP080620	complement(633907..634722)	K3F56_RS02975	K3F56_02975	GO:0051087 - protein-folding chaperone binding [Evidence IEA]	51.592	-1.02742	-2.03837	1.1376e-10	3.18177e-10	4.7313e-07
lptD	NZ_CP080620	634977..637331	K3F56_RS02980	K3F56_02980		446.027	-0.912675	-1.88253	8.52612e-12	2.50072e-11	3.54601e-08
surA	NZ_CP080620	637384..638670	K3F56_RS02985	K3F56_02985	GO:0042277 - peptide binding [Evidence IEA]; GO:0003755 - peptidyl-prolyl cis-trans isomerase activity [Evidence IEA]; GO:0051082 - unfolded protein binding [Evidence IEA]	528.676	-0.688578	-1.61169	2.64252e-07	6.05189e-07	0.00109902
pdxA	NZ_CP080620	638670..639659	K3F56_RS02990	K3F56_02990	GO:0050570 - 4-hydroxythreonine-4-phosphate dehydrogenase activity [Evidence IEA]	261.901	-0.72476	-1.65263	2.51656e-10	6.91307e-10	1.04664e-06
rsmA	NZ_CP080620	639656..640477	K3F56_RS02995	K3F56_02995	GO:0000179 - rRNA (adenine-N6,N6-)-dimethyltransferase activity [Evidence IEA]	388.831	-0.755551	-1.68828	8.92254e-10	2.38182e-09	3.71088e-06
apaG	NZ_CP080620	640480..640857	K3F56_RS03000	K3F56_03000		106.259	-0.2174	-1.16264	0.246131	0.298095	1
apaH	NZ_CP080620	640864..641706	K3F56_RS03005	K3F56_03005	GO:0008803 - bis(5'-nucleosyl)-tetraphosphatase (symmetrical) activity [Evidence IEA]	118.413	-0.0770783	-1.05488	0.563334	0.618344	1
folA	NZ_CP080620	complement(641784..642263)	K3F56_RS03010	K3F56_03010	GO:0004146 - dihydrofolate reductase activity [Evidence IEA]	64.6451	-1.82954	-3.55424	8.01818e-25	4.04704e-24	3.33476e-21
kefC	NZ_CP080620	complement(642455..644317)	K3F56_RS03015	K3F56_03015	GO:0015503 - glutathione-regulated potassium exporter activity [Evidence IEA]	10.4124	0.0168736	1.01176	0.922007	0.938709	1
kefF	NZ_CP080620	complement(644310..644840)	K3F56_RS03020	K3F56_03020		14.0319	0.119995	1.08673	0.602507	0.653069	1
yaaU	NZ_CP080620	complement(644948..646279)	K3F56_RS03025	K3F56_03025	GO:0022857 - transmembrane transporter activity [Evidence IEA]	2.21802	1.56389	2.9565	2.26188e-05	4.52484e-05	0.0940714
fixX	NZ_CP080620	complement(646336..646623)	K3F56_RS03030	K3F56_03030		5.27631	2.67313	6.37813	1.45498e-06	3.17151e-06	0.00605124
fixC	NZ_CP080620	complement(646620..647906)	K3F56_RS03035	K3F56_03035		7.99483	2.54605	5.84034	1.47177e-23	7.11754e-23	6.12108e-20
fixB	NZ_CP080620	complement(647957..648898)	K3F56_RS03040	K3F56_03040		4.11522	2.10041	4.28831	8.14708e-09	2.04305e-08	3.38837e-05
fixA	NZ_CP080620	complement(648913..649683)	K3F56_RS03045	K3F56_03045		7.08495	2.25913	4.78704	1.6519e-12	5.01112e-12	6.87024e-09
caiT	NZ_CP080620	650155..651669	K3F56_RS03050	K3F56_03050		2.73381	1.85911	3.62785	1.88564e-08	4.62132e-08	7.84238e-05
caiA	NZ_CP080620	651700..652842	K3F56_RS03055	K3F56_03055	GO:0003995 - acyl-CoA dehydrogenase activity [Evidence IEA]; GO:0016627 - oxidoreductase activity, acting on the CH-CH group of donors [Evidence IEA]	9.8419	0.81123	1.75471	0.000223644	0.000408133	0.930134
caiB	NZ_CP080620	652971..654188	K3F56_RS03060	K3F56_03060	GO:0016782 - transferase activity, transferring sulphur-containing groups [Evidence IEA]	12.6009	0.349484	1.27411	0.0420164	0.0588965	1
caiC	NZ_CP080620	654262..655815	K3F56_RS03065	K3F56_03065	GO:0016405 - CoA-ligase activity [Evidence IEA]	10.2142	0.148451	1.10838	0.432621	0.490532	1
caiD	NZ_CP080620	655924..656709	K3F56_RS03070	K3F56_03070	GO:0016836 - hydro-lyase activity [Evidence IEA]	4.59075	0.54357	1.45757	0.107839	0.140201	1
caiE	NZ_CP080620	656715..657305	K3F56_RS03075	K3F56_03075		3.16626	0.839982	1.79003	0.0207603	0.03037	1
caiF	NZ_CP080620	complement(657391..657786)	K3F56_RS03080	K3F56_03080		152.113	4.79602	27.7809	7.63599e-110	2.19021e-108	3.17581e-106
carB	NZ_CP080620	complement(658048..661269)	K3F56_RS03085	K3F56_03085	GO:0005524 - ATP binding [Evidence IEA]; GO:0046872 - metal ion binding [Evidence IEA]	49.8949	-1.00548	-2.00761	4.54221e-13	1.42038e-12	1.88911e-09
carA	NZ_CP080620	complement(661287..662435)	K3F56_RS03090	K3F56_03090	GO:0004088 - carbamoyl-phosphate synthase (glutamine-hydrolyzing) activity [Evidence IEA]	57.9826	-2.46545	-5.52301	2.47697e-42	2.02392e-41	1.03017e-38
dapB	NZ_CP080620	complement(662891..663712)	K3F56_RS03095	K3F56_03095	GO:0008839 - 4-hydroxy-tetrahydrodipicolinate reductase [Evidence IEA]	130.033	-0.0578391	-1.04091	0.634993	0.683826	1
rihC	NZ_CP080620	complement(663879..664793)	K3F56_RS03100	K3F56_03100	GO:0016799 - hydrolase activity, hydrolyzing N-glycosyl compounds [Evidence IEA]	576.359	2.83539	7.13736	5.35077e-80	9.84683e-79	2.22538e-76
ispH	NZ_CP080620	complement(664859..665809)	K3F56_RS03105	K3F56_03105	GO:0051745 - 4-hydroxy-3-methylbut-2-en-1-yl diphosphate reductase activity [Evidence IEA]; GO:0046872 - metal ion binding [Evidence IEA]	215.383	-1.76863	-3.4073	8.06347e-35	5.43533e-34	3.3536e-31
fkpB	NZ_CP080620	complement(665811..666260)	K3F56_RS03110	K3F56_03110	GO:0003755 - peptidyl-prolyl cis-trans isomerase activity [Evidence IEA]	383.092	-0.971042	-1.96026	4.46053e-11	1.27326e-10	1.85514e-07
lspA	NZ_CP080620	complement(666385..666879)	K3F56_RS03115	K3F56_03115	GO:0004190 - aspartic-type endopeptidase activity [Evidence IEA]	297.728	-0.480352	-1.39508	0.000562959	0.000989998	1
ileS	NZ_CP080620	complement(666879..669695)	K3F56_RS03120	K3F56_03120	GO:0004822 - isoleucine-tRNA ligase activity [Evidence IEA]	679.342	-0.588703	-1.50389	6.83046e-05	0.000131275	0.284079
ribF	NZ_CP080620	complement(669738..670679)	K3F56_RS03125	K3F56_03125	GO:0003919 - FMN adenylyltransferase activity [Evidence IEA]	207.253	-0.891875	-1.85559	1.02016e-13	3.29669e-13	4.24285e-10
yaaY	NZ_CP080620	complement(670687..670905)	K3F56_RS03130	K3F56_03130		7.58444	-0.169992	-1.12505	0.657374	0.705189	1
rpsT	NZ_CP080620	671008..671271	K3F56_RS03135	K3F56_03135	GO:0003735 - structural constituent of ribosome [Evidence IEA]	544.65	-2.32562	-5.0128	5.74518e-59	7.06929e-58	2.38942e-55
xapR	NZ_CP080620	complement(671916..672800)	K3F56_RS03145	K3F56_03145		12.0764	0.671446	1.59267	0.000548615	0.000966771	1
K3F56_RS03150	NZ_CP080620	complement(672841..672999)	K3F56_RS03150	K3F56_03150		0.626867	0.385829	1.30661	0.750197	0.789292	1
xapB	NZ_CP080620	complement(673052..674308)	K3F56_RS03155	K3F56_03155		2.98423	0.167371	1.12301	0.493441	0.550489	1
xapA	NZ_CP080620	complement(674368..675201)	K3F56_RS03160	K3F56_03160	GO:0004731 - purine-nucleoside phosphorylase activity [Evidence IEA]	1.28347	0.722658	1.65022	0.160795	0.202896	1
yfeN	NZ_CP080620	675450..676214	K3F56_RS03165	K3F56_03165		0.635796	0.151153	1.11046	0.787718	0.823352	1
yfeR	NZ_CP080620	complement(676253..677179)	K3F56_RS03170	K3F56_03170	GO:0003677 - DNA binding [Evidence IEA]; GO:0003700 - DNA-binding transcription factor activity [Evidence IEA]	10.5671	0.0392322	1.02757	0.828989	0.859149	1
yfeH	NZ_CP080620	677269..678267	K3F56_RS03175	K3F56_03175	GO:0015293 - symporter activity [Evidence IEA]	62.8452	-0.0609978	-1.04319	0.723403	0.765361	1
ypeB	NZ_CP080620	complement(678264..678482)	K3F56_RS03180	K3F56_03180		17.2171	-1.27051	-2.41247	0.000970212	0.00165917	1
ligA	NZ_CP080620	complement(678484..680499)	K3F56_RS03185	K3F56_03185	GO:0003677 - DNA binding [Evidence IEA]; GO:0003911 - DNA ligase (NAD+) activity [Evidence IEA]	131.635	-1.06759	-2.09592	4.7285e-19	1.93943e-18	1.96658e-15
zipA	NZ_CP080620	complement(680570..681556)	K3F56_RS03190	K3F56_03190	GO:0005515 - protein binding [Evidence IEA]	342.585	0.265488	1.20204	0.0516392	0.0713988	1
cysZ	NZ_CP080620	681786..682547	K3F56_RS03195	K3F56_03195	GO:0015116 - sulfate transmembrane transporter activity [Evidence IEA]	68.4796	-0.974837	-1.96542	2.2097e-09	5.75825e-09	9.19016e-06
cysK	NZ_CP080620	682732..683703	K3F56_RS03200	K3F56_03200	GO:0004124 - cysteine synthase activity [Evidence IEA]	436.063	0.616184	1.53282	6.87773e-05	0.000132122	0.286045
ptsH	NZ_CP080620	684087..684344	K3F56_RS03205	K3F56_03205		3635.47	1.38756	2.61635	1.03514e-22	4.84813e-22	4.30514e-19
ptsI	NZ_CP080620	684389..686116	K3F56_RS03210	K3F56_03210		1512.19	1.09871	2.14163	3.04981e-10	8.32841e-10	1.26842e-06
crr	NZ_CP080620	686157..686666	K3F56_RS03215	K3F56_03215		1436.1	0.980073	1.97256	1.3785e-13	4.42377e-13	5.7332e-10
pdxK	NZ_CP080620	complement(686709..687560)	K3F56_RS03220	K3F56_03220	GO:0008478 - pyridoxal kinase activity [Evidence IEA]	156.945	0.755994	1.6888	1.58148e-11	4.59956e-11	6.57738e-08
yfeK	NZ_CP080620	687665..688039	K3F56_RS03225	K3F56_03225		11.7085	-0.0186597	-1.01302	0.933964	0.948561	1
yfeS	NZ_CP080620	688072..688806	K3F56_RS03230	K3F56_03230		14.5871	-0.328597	-1.25579	0.0811806	0.107973	1
cysM	NZ_CP080620	complement(688995..689906)	K3F56_RS03235	K3F56_03235	GO:0004124 - cysteine synthase activity [Evidence IEA]	52.3724	-0.657156	-1.57697	9.06967e-05	0.000171849	0.377208
cysA	NZ_CP080620	complement(690040..691137)	K3F56_RS03240	K3F56_03240	GO:0015419 - ABC-type sulfate transporter activity [Evidence IEA]; GO:0005524 - ATP binding [Evidence IEA]	10.5028	0.540989	1.45497	0.00469551	0.00744799	1
cysW	NZ_CP080620	complement(691127..692002)	K3F56_RS03245	K3F56_03245	GO:0015419 - ABC-type sulfate transporter activity [Evidence IEA]	2.96929	-0.0416428	-1.02929	0.894172	0.9153	1
cysT	NZ_CP080620	complement(692002..692835)	K3F56_RS03250	K3F56_03250	GO:0015419 - ABC-type sulfate transporter activity [Evidence IEA]	2.5654	0.277933	1.21246	0.416389	0.474586	1
cysP	NZ_CP080620	complement(692835..693851)	K3F56_RS03255	K3F56_03255		7.25138	1.14791	2.21592	4.28343e-06	9.04762e-06	0.0178148
ucpA	NZ_CP080620	complement(694155..694946)	K3F56_RS03260	K3F56_03260		2006.88	2.2341	4.7047	2.39227e-54	2.67458e-53	9.94945e-51
murR	NZ_CP080620	complement(695075..695932)	K3F56_RS03265	K3F56_03265		15.5938	0.890598	1.85394	2.28023e-06	4.91372e-06	0.00948348
murQ	NZ_CP080620	696096..696992	K3F56_RS03270	K3F56_03270	GO:0016835 - carbon-oxygen lyase activity [Evidence IEA]	96.5922	1.87432	3.66628	1.7522e-24	8.74838e-24	7.2874e-21
murP	NZ_CP080620	696996..698420	K3F56_RS03275	K3F56_03275	GO:0008982 - protein-N(PI)-phosphohistidine-sugar phosphotransferase activity [Evidence IEA]	41.3547	1.82858	3.55188	1.37249e-24	6.88565e-24	5.7082e-21
pbp4b	NZ_CP080620	698425..699729	K3F56_RS03280	K3F56_03280		25.2651	1.83917	3.57805	4.417e-29	2.51993e-28	1.83703e-25
yfeX	NZ_CP080620	complement(699969..700868)	K3F56_RS03285	K3F56_03285		404.268	1.42518	2.68549	1.88862e-20	8.20769e-20	7.85476e-17
yfeY	NZ_CP080620	complement(700964..701539)	K3F56_RS03290	K3F56_03290		89.0038	-0.429634	-1.34689	0.00929358	0.0142417	1
yfeZ	NZ_CP080620	complement(701600..702049)	K3F56_RS03295	K3F56_03295		48.7078	-0.816635	-1.76129	2.10647e-05	4.23024e-05	0.0876083
ypeA	NZ_CP080620	complement(702036..702461)	K3F56_RS03300	K3F56_03300	GO:0008080 - N-acetyltransferase activity [Evidence IEA]	65.3207	-0.175971	-1.12972	0.323617	0.379668	1
amiA	NZ_CP080620	702675..703544	K3F56_RS03305	K3F56_03305	GO:0008745 - N-acetylmuramoyl-L-alanine amidase activity [Evidence IEA]	86.9211	-1.2292	-2.34436	2.00466e-16	7.35218e-16	8.33737e-13
hemF	NZ_CP080620	703548..704447	K3F56_RS03310	K3F56_03310	GO:0004109 - coproporphyrinogen oxidase activity [Evidence IEA]	44.4386	-1.27716	-2.42361	5.22819e-16	1.87773e-15	2.17441e-12
eutR	NZ_CP080620	complement(704453..705505)	K3F56_RS03315	K3F56_03315	GO:0003700 - DNA-binding transcription factor activity [Evidence IEA]	10.9714	0.903474	1.87056	3.20639e-06	6.84216e-06	0.0133354
eutK	NZ_CP080620	complement(705551..706051)	K3F56_RS03320	K3F56_03320		31.4623	0.00713637	1.00496	0.968152	0.976605	1
eutL	NZ_CP080620	complement(706064..706723)	K3F56_RS03325	K3F56_03325	GO:0005198 - structural molecule activity [Evidence IEA]	39.916	-0.0538662	-1.03804	0.749268	0.788912	1
eutC	NZ_CP080620	complement(706733..707620)	K3F56_RS03330	K3F56_03330		71.4466	-0.15173	-1.1109	0.357867	0.415281	1
eutB	NZ_CP080620	complement(707641..709002)	K3F56_RS03335	K3F56_03335		41.0944	-0.482197	-1.39687	0.00611201	0.00954557	1
eutA	NZ_CP080620	complement(709014..710417)	K3F56_RS03340	K3F56_03340		3.42495	1.64465	3.12672	4.77772e-08	1.13741e-07	0.000198705
eutH	NZ_CP080620	complement(710414..711640)	K3F56_RS03345	K3F56_03345	GO:0034228 - ethanolamine transmembrane transporter activity [Evidence IEA]	3.15961	1.18912	2.28014	0.00015602	0.000288394	0.648887
eutG	NZ_CP080620	complement(711857..713044)	K3F56_RS03350	K3F56_03350	GO:0016491 - oxidoreductase activity [Evidence IEA]	2.76406	0.948254	1.92954	0.00371514	0.00595655	1
eutJ	NZ_CP080620	complement(713034..713870)	K3F56_RS03355	K3F56_03355	GO:0005515 - protein binding [Evidence IEA]	1.92037	2.01316	4.03667	2.07284e-05	4.1647e-05	0.0862093
eutE	NZ_CP080620	complement(713881..715284)	K3F56_RS03360	K3F56_03360		2.72453	1.25857	2.39259	5.64247e-05	0.000109352	0.23467
eutN	NZ_CP080620	complement(715296..715583)	K3F56_RS03365	K3F56_03365		0.613533	-0.739354	-1.66943	0.451973	0.509972	1
eutM	NZ_CP080620	complement(715690..715983)	K3F56_RS03370	K3F56_03370		12.2005	0.709836	1.63562	0.0190085	0.0279549	1
pta_2	NZ_CP080620	complement(716022..717038)	K3F56_RS03375	K3F56_03375	GO:0008959 - phosphate acetyltransferase activity [Evidence IEA]	6.65771	1.3229	2.50168	3.31478e-09	8.55222e-09	1.37862e-05
eutT	NZ_CP080620	complement(717035..717838)	K3F56_RS03380	K3F56_03380	GO:0008817 - corrinoid adenosyltransferase activity [Evidence IEA]	2.50191	1.2232	2.33465	0.000681672	0.00118672	1
eutQ	NZ_CP080620	complement(717835..718536)	K3F56_RS03385	K3F56_03385		5.11989	1.99231	3.97873	5.07538e-09	1.295e-08	2.11085e-05
eutP	NZ_CP080620	complement(718511..718990)	K3F56_RS03390	K3F56_03390		9.4162	2.15989	4.46881	1.77846e-10	4.92778e-10	7.3966e-07
eutS	NZ_CP080620	complement(719003..719338)	K3F56_RS03395	K3F56_03395		2.70927	2.84258	7.173	8.43928e-05	0.000160489	0.35099
maeB	NZ_CP080620	complement(719631..721910)	K3F56_RS03400	K3F56_03400		315.31	0.0831046	1.0593	0.543601	0.598897	1
tal_1	NZ_CP080620	722199..723149	K3F56_RS03405	K3F56_03405	GO:0004801 - transaldolase activity [Evidence IEA]	53.8283	0.589203	1.50442	0.000406549	0.000724437	1
tkt_1	NZ_CP080620	723169..725172	K3F56_RS03410	K3F56_03410	GO:0004802 - transketolase activity [Evidence IEA]	53.4019	0.437498	1.35425	0.00183371	0.00304448	1
ypfG	NZ_CP080620	complement(725267..726310)	K3F56_RS03415	K3F56_03415		3.25831	0.652257	1.57162	0.0334729	0.0474	1
nudK	NZ_CP080620	complement(726436..727011)	K3F56_RS03420	K3F56_03420	GO:0016818 - hydrolase activity, acting on acid anhydrides, in phosphorus-containing anhydrides [Evidence IEA]; GO:0046872 - metal ion binding [Evidence IEA]	44.6981	0.980319	1.9729	4.46604e-07	1.00837e-06	0.00185742
aegA	NZ_CP080620	complement(727079..729058)	K3F56_RS03425	K3F56_03425	GO:0016491 - oxidoreductase activity [Evidence IEA]	90.7063	4.33689	20.2085	1.02675e-144	3.91765e-143	4.27024e-141
narQ	NZ_CP080620	729264..730964	K3F56_RS03430	K3F56_03430	GO:0000155 - phosphorelay sensor kinase activity [Evidence IEA]; GO:0046983 - protein dimerization activity [Evidence IEA]	18.3546	0.926654	1.90086	1.26967e-08	3.14507e-08	5.28057e-05
acrD	NZ_CP080620	731128..734241	K3F56_RS03435	K3F56_03435	GO:0015562 - efflux transmembrane transporter activity [Evidence IEA]	11.6069	-0.660194	-1.5803	5.61418e-05	0.000108906	0.233494
ypfM	NZ_CP080620	complement(734340..734399)	K3F56_RS03440	K3F56_03440		0	#N/A	#N/A	#N/A	#N/A	#N/A
yffB	NZ_CP080620	734780..735136	K3F56_RS03445	K3F56_03445		162.574	-0.250253	-1.18942	0.116072	0.150106	1
dapE	NZ_CP080620	735140..736267	K3F56_RS03450	K3F56_03450	GO:0009014 - succinyl-diaminopimelate desuccinylase activity [Evidence IEA]	204.34	-1.22391	-2.33579	7.30607e-24	3.55807e-23	3.03859e-20
ypfN	NZ_CP080620	736295..736495	K3F56_RS03455	K3F56_03455		55.2462	-1.24827	-2.37556	1.58616e-07	3.66695e-07	0.000659685
ypfH	NZ_CP080620	complement(736605..737303)	K3F56_RS03460	K3F56_03460	GO:0016787 - hydrolase activity [Evidence IEA]	41.9169	0.728504	1.65692	2.02108e-05	4.06857e-05	0.0840567
tmcA	NZ_CP080620	complement(737377..739392)	K3F56_RS03465	K3F56_03465		64.7404	-0.158483	-1.11611	0.270549	0.323896	1
ypfJ	NZ_CP080620	complement(739407..740270)	K3F56_RS03470	K3F56_03470	GO:0008270 - zinc ion binding [Evidence IEA]	83.6168	0.628443	1.5459	2.35721e-06	5.07697e-06	0.00980362
purC	NZ_CP080620	complement(740438..741151)	K3F56_RS03475	K3F56_03475	GO:0004639 - phosphoribosylaminoimidazolesuccinocarboxamide synthase activity [Evidence IEA]	141.497	2.00732	4.02034	1.06257e-39	8.16867e-39	4.41925e-36
bamC	NZ_CP080620	complement(741364..742398)	K3F56_RS03480	K3F56_03480		465.724	-0.336698	-1.26286	0.0291028	0.0416944	1
dapA	NZ_CP080620	complement(742415..743293)	K3F56_RS03485	K3F56_03485	GO:0008840 - 4-hydroxy-tetrahydrodipicolinate synthase activity [Evidence IEA]	897.392	0.31459	1.24366	0.0272503	0.0392343	1
gcvR	NZ_CP080620	743439..744011	K3F56_RS03490	K3F56_03490		256.687	0.755448	1.68816	1.435e-06	3.13125e-06	0.00596816
bcp	NZ_CP080620	744011..744481	K3F56_RS03495	K3F56_03495	GO:0016209 - antioxidant activity [Evidence IEA]; GO:0016491 - oxidoreductase activity [Evidence IEA]	477.452	-0.80269	-1.74435	2.58056e-08	6.2617e-08	0.000107326
hyfA	NZ_CP080620	744734..745351	K3F56_RS03500	K3F56_03500		0.49192	-1.34439	-2.53924	0.189626	0.23549	1
hyfB	NZ_CP080620	745351..747369	K3F56_RS03505	K3F56_03505	GO:0008137 - NADH dehydrogenase (ubiquinone) activity [Evidence IEA]	1.16183	0.252867	1.19157	0.417306	0.475501	1
hyfC	NZ_CP080620	747380..748327	K3F56_RS03510	K3F56_03510		0.489147	0.216394	1.16183	0.728407	0.769676	1
hyfD	NZ_CP080620	748344..749783	K3F56_RS03515	K3F56_03515		0.981201	-0.166029	-1.12197	0.681752	0.727773	1
hyfE	NZ_CP080620	749795..750445	K3F56_RS03520	K3F56_03520		1.13945	0.454957	1.37074	0.323617	0.379668	1
hyfF	NZ_CP080620	750450..752030	K3F56_RS03525	K3F56_03525		1.92245	-0.168391	-1.1238	0.597991	0.648969	1
hyfG	NZ_CP080620	752020..753687	K3F56_RS03530	K3F56_03530		6.00897	0.518539	1.4325	0.00733448	0.0113609	1
hyfH	NZ_CP080620	753697..754242	K3F56_RS03535	K3F56_03535		6.89346	-0.0316486	-1.02218	0.893167	0.914525	1
hyfI	NZ_CP080620	754239..754997	K3F56_RS03540	K3F56_03540		4.22442	0.214978	1.16069	0.442455	0.500726	1
hyfJ	NZ_CP080620	754990..755403	K3F56_RS03545	K3F56_03545		2.9291	0.164151	1.12051	0.678857	0.725428	1
hyfR	NZ_CP080620	755433..757445	K3F56_RS03550	K3F56_03550		3.44568	-0.414496	-1.33283	0.0699624	0.0943189	1
focB	NZ_CP080620	757467..758315	K3F56_RS03555	K3F56_03555		2.95332	0.0764531	1.05442	0.816848	0.848046	1
yfgO	NZ_CP080620	complement(758353..759414)	K3F56_RS03560	K3F56_03560		53.3191	-0.144497	-1.10534	0.326658	0.382804	1
bepA	NZ_CP080620	759627..761090	K3F56_RS03565	K3F56_03565		123.958	0.754426	1.68696	4.8407e-10	1.31071e-09	2.01325e-06
arsC_1	NZ_CP080620	761111..761470	K3F56_RS03570	K3F56_03570	GO:0008794 - arsenate reductase (glutaredoxin) activity [Evidence IEA]	141.537	-0.6118	-1.52816	0.000294549	0.000531006	1
hda	NZ_CP080620	complement(761608..762309)	K3F56_RS03575	K3F56_03575		82.0099	-0.129514	-1.09393	0.395382	0.453752	1
uraA	NZ_CP080620	complement(762404..763693)	K3F56_RS03580	K3F56_03580	GO:0022857 - transmembrane transporter activity [Evidence IEA]	36.2962	-1.1875	-2.27758	2.05348e-11	5.95151e-11	8.54042e-08
upp	NZ_CP080620	complement(763779..764405)	K3F56_RS03585	K3F56_03585	GO:0004845 - uracil phosphoribosyltransferase activity [Evidence IEA]	352.201	-0.816137	-1.76068	1.90134e-09	4.97964e-09	7.90766e-06
purM	NZ_CP080620	764730..765767	K3F56_RS03590	K3F56_03590	GO:0004641 - phosphoribosylformylglycinamidine cyclo-ligase activity [Evidence IEA]	42.5066	0.746787	1.67805	1.52467e-05	3.0887e-05	0.0634111
purN	NZ_CP080620	765767..766405	K3F56_RS03595	K3F56_03595	GO:0004644 - phosphoribosylglycinamide formyltransferase activity [Evidence IEA]	93.3126	0.238148	1.17948	0.179896	0.224479	1
ppk1	NZ_CP080620	766577..768643	K3F56_RS03600	K3F56_03600	GO:0008976 - polyphosphate kinase activity [Evidence IEA]	182.519	0.876759	1.83624	8.01285e-09	2.01241e-08	3.33254e-05
ppx	NZ_CP080620	768648..770189	K3F56_RS03605	K3F56_03605	GO:0004309 - exopolyphosphatase activity [Evidence IEA]; GO:0000287 - magnesium ion binding [Evidence IEA]	94.7842	0.0107229	1.00746	0.942853	0.955955	1
pdeF	NZ_CP080620	complement(770228..772471)	K3F56_RS03610	K3F56_03610		3.50653	1.26021	2.39531	1.49568e-06	3.25682e-06	0.00622053
K3F56_RS03615	NZ_CP080620	complement(772653..772805)	K3F56_RS03615	K3F56_03615		0	#N/A	#N/A	#N/A	#N/A	#N/A
yfgG	NZ_CP080620	772823..773014	K3F56_RS03620	K3F56_03620		145.755	0.858322	1.81293	2.60988e-07	5.98043e-07	0.00108545
yfgH	NZ_CP080620	773325..773843	K3F56_RS03625	K3F56_03625		4.8341	-0.312678	-1.24201	0.305766	0.361479	1
yfgI	NZ_CP080620	773859..774398	K3F56_RS03630	K3F56_03630		1.87185	-0.12963	-1.09401	0.754416	0.793128	1
guaA	NZ_CP080620	complement(774491..776068)	K3F56_RS03635	K3F56_03635	GO:0005524 - ATP binding [Evidence IEA]; GO:0003922 - GMP synthase (glutamine-hydrolyzing) activity [Evidence IEA]; GO:0016462 - pyrophosphatase activity [Evidence IEA]	619.399	-0.82484	-1.77134	1.29874e-09	3.4295e-09	5.40146e-06
guaB	NZ_CP080620	complement(776137..777603)	K3F56_RS03640	K3F56_03640	GO:0003938 - IMP dehydrogenase activity [Evidence IEA]	467.06	-1.09334	-2.13367	1.14199e-14	3.83644e-14	4.74952e-11
xseA	NZ_CP080620	777765..779135	K3F56_RS03645	K3F56_03645	GO:0008855 - exodeoxyribonuclease VII activity [Evidence IEA]	141.957	-2.01095	-4.03047	1.13179e-35	7.79324e-35	4.70712e-32
yfgJ	NZ_CP080620	complement(779132..779347)	K3F56_RS03650	K3F56_03650		26.2679	-0.292249	-1.22455	0.203899	0.251339	1
der	NZ_CP080620	complement(779417..780889)	K3F56_RS03655	K3F56_03655	GO:0005525 - GTP binding [Evidence IEA]; GO:0003924 - GTPase activity [Evidence IEA]; GO:0043022 - ribosome binding [Evidence IEA]	317.89	-1.87247	-3.66158	6.68092e-32	4.19094e-31	2.77859e-28
bamB	NZ_CP080620	complement(781007..782185)	K3F56_RS03660	K3F56_03660	GO:0005515 - protein binding [Evidence IEA]	409.155	-1.04976	-2.07019	2.24716e-12	6.77243e-12	9.34596e-09
yfgM	NZ_CP080620	complement(782196..782816)	K3F56_RS03665	K3F56_03665		255.103	-1.0837	-2.11947	4.69493e-16	1.69058e-15	1.95262e-12
hisS	NZ_CP080620	complement(782834..784108)	K3F56_RS03670	K3F56_03670	GO:0004821 - histidine-tRNA ligase activity [Evidence IEA]	398.566	-0.956998	-1.94127	9.83069e-11	2.76069e-10	4.08858e-07
ispG	NZ_CP080620	complement(784219..785337)	K3F56_RS03675	K3F56_03675	GO:0046429 - 4-hydroxy-3-methylbut-2-en-1-yl diphosphate synthase activity [Evidence IEA]	261.076	-0.026602	-1.01861	0.846905	0.873581	1
rodZ	NZ_CP080620	complement(785364..786377)	K3F56_RS03680	K3F56_03680	GO:0003677 - DNA binding [Evidence IEA]	249.522	0.0356929	1.02505	0.767753	0.805114	1
rlmN	NZ_CP080620	complement(786662..787816)	K3F56_RS03685	K3F56_03685		184.306	-2.18141	-4.53597	5.47682e-45	4.84641e-44	2.27781e-41
ndk	NZ_CP080620	complement(787966..788397)	K3F56_RS03690	K3F56_03690	GO:0004550 - nucleoside diphosphate kinase activity [Evidence IEA]	368.923	-2.56801	-5.92991	1.46962e-66	2.15977e-65	6.11215e-63
pbpC	NZ_CP080620	complement(788546..790858)	K3F56_RS03695	K3F56_03695	GO:0008658 - penicillin binding [Evidence IEA]; GO:0008955 - peptidoglycan glycosyltransferase activity [Evidence IEA]	21.9324	-1.45456	-2.74073	9.40765e-18	3.6773e-17	3.91264e-14
yfhM	NZ_CP080620	complement(790859..795820)	K3F56_RS03700	K3F56_03700		65.8612	0.0208692	1.01457	0.888828	0.910726	1
sseA	NZ_CP080620	796027..796872	K3F56_RS03705	K3F56_03705	GO:0004792 - thiosulfate sulfurtransferase activity [Evidence IEA]	893.464	2.02271	4.06347	1.90664e-36	1.34402e-35	7.92973e-33
timP	NZ_CP080620	797534..797659	K3F56_RS22065			0.991361	1.26612	2.40514	0.288758	0.343181	1
sseB	NZ_CP080620	complement(797690..798466)	K3F56_RS03710	K3F56_03710		135.863	-0.570192	-1.48472	3.71493e-06	7.88285e-06	0.0154504
pepB	NZ_CP080620	complement(798608..799891)	K3F56_RS03715	K3F56_03715	GO:0030145 - manganese ion binding [Evidence IEA]; GO:0070006 - metalloaminopeptidase activity [Evidence IEA]	251.772	-0.293549	-1.22565	0.0307266	0.0438394	1
iscX	NZ_CP080620	complement(800069..800269)	K3F56_RS03720	K3F56_03720	GO:0005506 - iron ion binding [Evidence IEA]	359.31	-1.18071	-2.26689	1.9275e-15	6.75926e-15	8.01649e-12
fdx	NZ_CP080620	complement(800281..800616)	K3F56_RS03725	K3F56_03725		605.514	-1.10776	-2.15511	1.5402e-20	6.72163e-20	6.40571e-17
hscA	NZ_CP080620	complement(800618..802468)	K3F56_RS03730	K3F56_03730	GO:0005515 - protein binding [Evidence IEA]	403.201	-1.50147	-2.83131	8.34624e-27	4.4617e-26	3.4712e-23
hscB	NZ_CP080620	complement(802485..803000)	K3F56_RS03735	K3F56_03735	GO:0051087 - protein-folding chaperone binding [Evidence IEA]	296.147	-2.50435	-5.67395	8.28513e-77	1.46629e-75	3.44579e-73
iscA	NZ_CP080620	complement(803096..803419)	K3F56_RS03740	K3F56_03740		376.58	-2.06858	-4.19473	7.97097e-35	5.3817e-34	3.31513e-31
iscU	NZ_CP080620	complement(803436..803822)	K3F56_RS03745	K3F56_03745	GO:0005198 - structural molecule activity [Evidence IEA]	587.875	-2.00171	-4.00474	5.76397e-63	7.88565e-62	2.39724e-59
iscS	NZ_CP080620	complement(803850..805064)	K3F56_RS03750	K3F56_03750		663.28	-2.39253	-5.25079	1.33422e-53	1.44506e-52	5.54901e-50
iscR	NZ_CP080620	complement(805176..805664)	K3F56_RS03755	K3F56_03755		334.326	-2.86059	-7.26312	7.81363e-73	1.31566e-71	3.24969e-69
trmJ	NZ_CP080620	complement(806207..806947)	K3F56_RS03760	K3F56_03760	GO:0003723 - RNA binding [Evidence IEA]; GO:0008173 - RNA methyltransferase activity [Evidence IEA]	271.995	-0.0413677	-1.02909	0.728884	0.769984	1
suhB	NZ_CP080620	807066..807869	K3F56_RS03765	K3F56_03765	GO:0008934 - inositol monophosphate 1-phosphatase activity [Evidence IEA]	248.733	-3.08562	-8.48914	1.67751e-82	3.26017e-81	6.97676e-79
yfhR	NZ_CP080620	808014..808868	K3F56_RS03770	K3F56_03770	GO:0016787 - hydrolase activity [Evidence IEA]	3.37032	-2.04132	-4.11622	3.77919e-06	8.01103e-06	0.0157176
csiE	NZ_CP080620	809059..810339	K3F56_RS03775	K3F56_03775		43.8733	2.05053	4.14259	4.90412e-18	1.92599e-17	2.03962e-14
hcaT	NZ_CP080620	complement(810331..811470)	K3F56_RS03780	K3F56_03780		26.7086	-1.4979	-2.82432	8.80649e-19	3.5698e-18	3.66262e-15
hcaR	NZ_CP080620	complement(811630..812520)	K3F56_RS03785	K3F56_03785		13.8831	0.226498	1.16999	0.221267	0.270106	1
hcaE	NZ_CP080620	812656..814017	K3F56_RS03790	K3F56_03790	GO:0008695 - 3-phenylpropionate dioxygenase activity [Evidence IEA]	6.83309	0.087558	1.06257	0.629948	0.679442	1
hcaF	NZ_CP080620	814014..814532	K3F56_RS03795	K3F56_03795	GO:0008695 - 3-phenylpropionate dioxygenase activity [Evidence IEA]	5.06313	0.0224488	1.01568	0.948434	0.960677	1
hcaC	NZ_CP080620	814532..814852	K3F56_RS03800	K3F56_03800	GO:0051537 - 2 iron, 2 sulfur cluster binding [Evidence IEA]	3.90874	-0.179922	-1.13282	0.698063	0.742897	1
hcaB	NZ_CP080620	814849..815661	K3F56_RS03805	K3F56_03805		6.34749	-0.538885	-1.45285	0.0558303	0.0766331	1
hcaD	NZ_CP080620	815671..816873	K3F56_RS03810	K3F56_03810		4.78979	-0.14468	-1.10549	0.546204	0.601605	1
yphA	NZ_CP080620	816970..817392	K3F56_RS03815	K3F56_03815		26.4714	0.642007	1.5605	0.00116706	0.00198033	1
yphB	NZ_CP080620	complement(817440..818312)	K3F56_RS03820	K3F56_03820		9.73222	0.299359	1.2306	0.142058	0.1814	1
yphC	NZ_CP080620	complement(818324..819418)	K3F56_RS03825	K3F56_03825		10.5417	0.256357	1.19446	0.170861	0.214169	1
yphD	NZ_CP080620	complement(819451..820449)	K3F56_RS03830	K3F56_03830	GO:0022857 - transmembrane transporter activity [Evidence IEA]	2.36323	-0.0715085	-1.05081	0.807285	0.839375	1
yphE	NZ_CP080620	complement(820474..821985)	K3F56_RS03835	K3F56_03835	GO:0140359 - ABC-type transporter activity [Evidence IEA]; GO:0005524 - ATP binding [Evidence IEA]; GO:0016887 - ATP hydrolysis activity [Evidence IEA]; GO:0042626 - ATPase-coupled transmembrane transporter activity [Evidence IEA]	1.69402	-0.0881873	-1.06303	0.786714	0.822716	1
yphF	NZ_CP080620	complement(822008..822991)	K3F56_RS03840	K3F56_03840		4.39482	1.62253	3.07914	2.72346e-07	6.23384e-07	0.00113269
yphG	NZ_CP080620	complement(823088..826369)	K3F56_RS03845	K3F56_03845		2.00887	0.230652	1.17337	0.277165	0.330768	1
yphH	NZ_CP080620	826487..827680	K3F56_RS03850	K3F56_03850		8.54629	-0.200483	-1.14908	0.317387	0.373412	1
K3F56_RS22225	NZ_CP080620	complement(827740..827838)	K3F56_RS22225			0.262588	-1.53729	-2.90249	0.567683	0.621314	1
glyA	NZ_CP080620	complement(827878..829131)	K3F56_RS03855	K3F56_03855		1152.36	1.02716	2.03801	3.47556e-14	1.14539e-13	1.44548e-10
hmpA	NZ_CP080620	829459..830649	K3F56_RS03860	K3F56_03860	GO:0071949 - FAD binding [Evidence IEA]; GO:0020037 - heme binding [Evidence IEA]; GO:0008941 - nitric oxide dioxygenase activity [Evidence IEA]; GO:0019825 - oxygen binding [Evidence IEA]	40.6955	-0.517824	-1.43179	0.000468812	0.000830757	1
glnB	NZ_CP080620	complement(830694..831032)	K3F56_RS03865	K3F56_03865		94.9847	0.0197876	1.01381	0.901309	0.920339	1
glrR	NZ_CP080620	complement(831093..832427)	K3F56_RS03870	K3F56_03870	GO:0005524 - ATP binding [Evidence IEA]; GO:0008134 - transcription factor binding [Evidence IEA]	58.6999	-1.0511	-2.07211	9.59107e-10	2.55537e-09	3.98893e-06
qseG	NZ_CP080620	complement(832417..833130)	K3F56_RS03875	K3F56_03875		65.9493	-0.536228	-1.45018	0.00239263	0.00392233	1
qseE	NZ_CP080620	complement(833295..834722)	K3F56_RS03880	K3F56_03880		20.2473	0.282171	1.21602	0.0773154	0.103228	1
purL	NZ_CP080620	complement(835280..839167)	K3F56_RS03885	K3F56_03885	GO:0004642 - phosphoribosylformylglycinamidine synthase activity [Evidence IEA]	70.4639	1.237	2.35708	8.55426e-21	3.78884e-20	3.55772e-17
mltF	NZ_CP080620	839425..840981	K3F56_RS03890	K3F56_03890	GO:0008933 - lytic transglycosylase activity [Evidence IEA]	15.1257	-2.42129	-5.35648	1.09821e-35	7.57457e-35	4.56747e-32
tadA	NZ_CP080620	complement(840978..841481)	K3F56_RS03895	K3F56_03895	GO:0008251 - tRNA-specific adenosine deaminase activity [Evidence IEA]; GO:0008270 - zinc ion binding [Evidence IEA]	89.0493	-0.943365	-1.92301	8.05969e-09	2.02295e-08	3.35203e-05
yfhb	NZ_CP080620	complement(841539..842174)	K3F56_RS03900	K3F56_03900	GO:0016787 - hydrolase activity [Evidence IEA]	133.758	0.028092	1.01966	0.842389	0.86957	1
yfhH	NZ_CP080620	842383..843231	K3F56_RS03905	K3F56_03905	GO:0003700 - DNA-binding transcription factor activity [Evidence IEA]	42.9282	0.444172	1.36053	0.00674284	0.0104875	1
yfhL	NZ_CP080620	843287..843547	K3F56_RS03910	K3F56_03910		3.50895	-1.0093	-2.01293	0.0484392	0.0674	1
shoB	NZ_CP080620	complement(843741..843821)	K3F56_RS03915	K3F56_03915		0	#N/A	#N/A	#N/A	#N/A	#N/A
acpS	NZ_CP080620	complement(844242..844622)	K3F56_RS03920	K3F56_03920	GO:0008897 - holo-[acyl-carrier-protein] synthase activity [Evidence IEA]	70.5413	-0.103955	-1.07472	0.521695	0.578594	1
pdxJ	NZ_CP080620	complement(844622..845353)	K3F56_RS03925	K3F56_03925	GO:0033856 - pyridoxine 5'-phosphate synthase activity [Evidence IEA]	255.673	0.551425	1.46553	7.1099e-06	1.47924e-05	0.0295701
recO	NZ_CP080620	complement(845365..846093)	K3F56_RS03930	K3F56_03930	GO:0003677 - DNA binding [Evidence IEA]	91.9994	-1.20241	-2.30123	6.9593e-15	2.37244e-14	2.89437e-11
era	NZ_CP080620	complement(846105..847010)	K3F56_RS03935	K3F56_03935	GO:0005525 - GTP binding [Evidence IEA]; GO:0003924 - GTPase activity [Evidence IEA]; GO:0043022 - ribosome binding [Evidence IEA]; GO:0019843 - rRNA binding [Evidence IEA]	379.829	-1.78004	-3.43435	3.42968e-46	3.10763e-45	1.4264e-42
rnc	NZ_CP080620	complement(847007..847687)	K3F56_RS03940	K3F56_03940	GO:0004525 - ribonuclease III activity [Evidence IEA]	337.898	-2.03752	-4.1054	1.01216e-64	1.41736e-63	4.20956e-61
lepB	NZ_CP080620	complement(847959..848933)	K3F56_RS03945	K3F56_03945	GO:0004252 - serine-type endopeptidase activity [Evidence IEA]	325.555	-1.37653	-2.59643	8.99602e-25	4.53508e-24	3.74144e-21
lepA	NZ_CP080620	complement(848949..850748)	K3F56_RS03950	K3F56_03950	GO:0005525 - GTP binding [Evidence IEA]; GO:0003924 - GTPase activity [Evidence IEA]	460.457	-1.69983	-3.24862	2.55629e-41	2.0564e-40	1.06316e-37
rseC	NZ_CP080620	complement(850946..851425)	K3F56_RS03955	K3F56_03955		129.707	-0.623903	-1.54104	2.20736e-05	4.42216e-05	0.091804
rseB	NZ_CP080620	complement(851422..852378)	K3F56_RS03960	K3F56_03960		251.655	0.298426	1.2298	0.0155068	0.0230991	1
rseA	NZ_CP080620	complement(852378..853028)	K3F56_RS03965	K3F56_03965	GO:0016989 - sigma factor antagonist activity [Evidence IEA]	981.148	1.12333	2.1785	5.70507e-13	1.77467e-12	2.37274e-09
rpoE	NZ_CP080620	complement(853061..853636)	K3F56_RS03970	K3F56_03970	GO:0016987 - sigma factor activity [Evidence IEA]	199.626	0.314883	1.24391	0.00689298	0.010709	1
rseD	NZ_CP080620	complement(853633..853788)	K3F56_RS03975	K3F56_03975		4.51516	-0.10402	-1.07476	0.840521	0.868072	1
nadB	NZ_CP080620	854044..855666	K3F56_RS03980	K3F56_03980	GO:0008734 - L-aspartate oxidase activity [Evidence IEA]	8.91937	0.597392	1.51298	0.000930909	0.00159458	1
trmN	NZ_CP080620	complement(855651..856388)	K3F56_RS03985	K3F56_03985		34.6493	-1.8858	-3.69559	1.31047e-21	5.95654e-21	5.45023e-18
srmB	NZ_CP080620	856520..857854	K3F56_RS03990	K3F56_03990	GO:0003724 - RNA helicase activity [Evidence IEA]	298.263	-1.63552	-3.10699	1.06651e-31	6.61048e-31	4.43563e-28
yfiE	NZ_CP080620	complement(858063..858944)	K3F56_RS03995	K3F56_03995	GO:0003700 - DNA-binding transcription factor activity [Evidence IEA]	12.2342	0.0145715	1.01015	0.938485	0.952222	1
eamB	NZ_CP080620	859047..859634	K3F56_RS04000	K3F56_04000		2.97994	-0.112653	-1.08121	0.74908	0.788912	1
grcA	NZ_CP080620	complement(859690..860073)	K3F56_RS04005	K3F56_04005	GO:0003824 - catalytic activity [Evidence IEA]	10565.4	2.89229	7.42449	3.2607e-38	2.40875e-37	1.35613e-34
ung	NZ_CP080620	860378..861067	K3F56_RS04010	K3F56_04010	GO:0016799 - hydrolase activity, hydrolyzing N-glycosyl compounds [Evidence IEA]; GO:0004844 - uracil DNA N-glycosylase activity [Evidence IEA]	159.232	0.867389	1.82436	2.70179e-11	7.79787e-11	1.12367e-07
yfiF	NZ_CP080620	complement(861115..862152)	K3F56_RS04015	K3F56_04015	GO:0003723 - RNA binding [Evidence IEA]; GO:0008173 - RNA methyltransferase activity [Evidence IEA]	173.492	-0.448004	-1.36415	0.000338461	0.000607535	1
trxC	NZ_CP080620	862359..862778	K3F56_RS04020	K3F56_04020	GO:0015035 - protein-disulfide reductase activity [Evidence IEA]	48.127	-0.411978	-1.33051	0.032293	0.0458541	1
tapT	NZ_CP080620	862847..863545	K3F56_RS04025	K3F56_04025		41.92	-1.23262	-2.34994	3.13504e-14	1.03563e-13	1.30386e-10
pat	NZ_CP080620	863577..866237	K3F56_RS04030	K3F56_04030		247.382	3.35134	10.206	1.63606e-90	3.43656e-89	6.80438e-87
K3F56_RS04035	NZ_CP080620	866326..866367	K3F56_RS04035	K3F56_04035		0	#N/A	#N/A	#N/A	#N/A	#N/A
pssA	NZ_CP080620	866351..867706	K3F56_RS04040	K3F56_04040	GO:0008444 - CDP-diacylglycerol-glycerol-3-phosphate 3-phosphatidyltransferase activity [Evidence IEA]	228.685	0.188599	1.13966	0.202868	0.250142	1
yfiM	NZ_CP080620	867752..868075	K3F56_RS04045	K3F56_04045		10.6892	0.270821	1.20649	0.336244	0.39304	1
kgtP	NZ_CP080620	complement(868072..869370)	K3F56_RS04050	K3F56_04050		705.322	-1.40254	-2.64366	2.45628e-23	1.17556e-22	1.02157e-19
K3F56_RS04060	NZ_CP080620	869885..872350	K3F56_RS04060	K3F56_04060	GO:0015473 - fimbrial usher porin activity [Evidence IEA]	1.32791	-1.02004	-2.02798	0.00207402	0.00341753	1
yqiH	NZ_CP080620	872366..873115	K3F56_RS04065	K3F56_04065		1.57306	-1.60231	-3.0363	0.00223996	0.00368075	1
yqiI	NZ_CP080620	873117..874181	K3F56_RS04070	K3F56_04070		1.16925	-1.0827	-2.11799	0.020188	0.0295849	1
glgS	NZ_CP080620	complement(874224..874424)	K3F56_RS04075	K3F56_04075		15.1794	3.10065	8.57808	9.11562e-12	2.66422e-11	3.79118e-08
yqiJ	NZ_CP080620	874693..875322	K3F56_RS04080	K3F56_04080		9.48031	1.04629	2.06522	1.36112e-05	2.77903e-05	0.0566089
yqiK	NZ_CP080620	875349..877010	K3F56_RS04085	K3F56_04085		10.524	0.779421	1.71644	6.6079e-06	1.37756e-05	0.0274823
K3F56_RS04090	NZ_CP080620	877251..877310	K3F56_RS04090	K3F56_04090		0	#N/A	#N/A	#N/A	#N/A	#N/A
ibsE	NZ_CP080620	877626..877685	K3F56_RS04095	K3F56_04095		0	#N/A	#N/A	#N/A	#N/A	#N/A
hldE	NZ_CP080620	complement(877805..879238)	K3F56_RS04100	K3F56_04100	GO:0016779 - nucleotidyltransferase activity [Evidence IEA]	220.424	-0.61565	-1.53225	1.09915e-05	2.25745e-05	0.0457135
glnE	NZ_CP080620	complement(879286..882126)	K3F56_RS04105	K3F56_04105	GO:0008882 - [glutamate-ammonia-ligase] adenylyltransferase activity [Evidence IEA]	82.9699	-0.324619	-1.25233	0.0146802	0.0219701	1
ygiF	NZ_CP080620	complement(882149..883450)	K3F56_RS04110	K3F56_04110		81.0297	-0.587089	-1.50221	4.86444e-06	1.02281e-05	0.0202312
ygiM	NZ_CP080620	883692..884312	K3F56_RS04115	K3F56_04115		132.87	-0.191836	-1.14222	0.19207	0.23824	1
cca	NZ_CP080620	884376..885614	K3F56_RS04120	K3F56_04120		118.646	-0.0579627	-1.04099	0.668659	0.716187	1
bacA	NZ_CP080620	complement(885795..886616)	K3F56_RS04125	K3F56_04125	GO:0050380 - undecaprenyl-diphosphatase activity [Evidence IEA]	103.835	-1.37383	-2.59158	1.86967e-15	6.56754e-15	7.77597e-12
folB	NZ_CP080620	complement(886706..887074)	K3F56_RS04130	K3F56_04130	GO:0004150 - dihydroneopterin aldolase activity [Evidence IEA]	22.8522	-1.61309	-3.05907	6.78149e-12	2.00885e-11	2.82042e-08
plsY	NZ_CP080620	887179..887796	K3F56_RS04135	K3F56_04135	GO:0008374 - O-acyltransferase activity [Evidence IEA]	45.4709	-0.186129	-1.13771	0.279365	0.333177	1
ttdR	NZ_CP080620	complement(887809..888741)	K3F56_RS04140	K3F56_04140		44.0208	3.36769	10.3222	3.65286e-39	2.77231e-38	1.51923e-35
ttdA	NZ_CP080620	888948..889859	K3F56_RS04145	K3F56_04145	GO:0008730 - L(+)-tartrate dehydratase activity [Evidence IEA]	2.78859	2.29227	4.89825	7.42162e-09	1.86843e-08	3.08665e-05
ttdB	NZ_CP080620	889856..890460	K3F56_RS04150	K3F56_04150	GO:0016836 - hydro-lyase activity [Evidence IEA]	0.821625	1.99888	3.99691	0.0102085	0.0155521	1
ttdT	NZ_CP080620	890508..891971	K3F56_RS04155	K3F56_04155		0.97626	0.989192	1.98507	0.0174867	0.0258448	1
tsaD	NZ_CP080620	complement(892014..893027)	K3F56_RS04160	K3F56_04160		153.692	-1.32417	-2.50389	8.34922e-29	4.73085e-28	3.47244e-25
rpsU	NZ_CP080620	893265..893480	K3F56_RS04165	K3F56_04165	GO:0003735 - structural constituent of ribosome [Evidence IEA]	1786.36	-2.75741	-6.7618	1.32715e-55	1.52898e-54	5.51963e-52
dnaG	NZ_CP080620	893591..895336	K3F56_RS04170	K3F56_04170	GO:0003896 - DNA primase activity [Evidence IEA]	321.052	-2.86263	-7.27342	2.76849e-94	6.29188e-93	1.15141e-90
rpoD	NZ_CP080620	895531..897372	K3F56_RS04175	K3F56_04175	GO:0003700 - DNA-binding transcription factor activity [Evidence IEA]; GO:0016987 - sigma factor activity [Evidence IEA]	876.666	-0.832997	-1.78138	1.51774e-07	3.51072e-07	0.000631228
mug	NZ_CP080620	complement(897451..897957)	K3F56_RS04180	K3F56_04180	GO:0000700 - mismatch base pair DNA N-glycosylase activity [Evidence IEA]	45.8328	1.01408	2.01962	9.80024e-08	2.28856e-07	0.000407592
nfeF	NZ_CP080620	complement(898211..898975)	K3F56_RS04190	K3F56_04190		91.8973	-2.95328	-7.74509	4.13608e-50	4.0957e-49	1.72019e-46
nfeR	NZ_CP080620	899263..899886	K3F56_RS04195	K3F56_04195		119.022	0.477431	1.39226	0.000198656	0.000364451	0.826211
aer	NZ_CP080620	complement(900040..901560)	K3F56_RS04200	K3F56_04200		292.112	6.07918	67.6109	0	0	0
ygjG	NZ_CP080620	901978..903357	K3F56_RS04205	K3F56_04205	GO:0033094 - butane-1,4-diamine:2-oxoglutarate aminotransferase activity [Evidence IEA]	12.2817	1.48116	2.79174	1.21148e-15	4.29544e-15	5.03856e-12
ygjH	NZ_CP080620	complement(903399..903731)	K3F56_RS04210	K3F56_04210		2.33979	0.987737	1.98307	0.075666	0.101253	1
ebgR	NZ_CP080620	903950..904933	K3F56_RS04215	K3F56_04215		63.7026	-0.00135345	-1.00094	0.993043	0.995436	1
ebgA	NZ_CP080620	905117..908209	K3F56_RS04220	K3F56_04220	GO:0004565 - beta-galactosidase activity [Evidence IEA]	5.21881	0.699428	1.62386	0.000230057	0.00041927	0.956808
ebgC	NZ_CP080620	908206..908655	K3F56_RS04225	K3F56_04225		5.27822	1.74389	3.34938	6.88729e-06	1.43508e-05	0.0286442
ygjI	NZ_CP080620	908718..910151	K3F56_RS04230	K3F56_04230	GO:0022857 - transmembrane transporter activity [Evidence IEA]	4.31668	2.28595	4.87685	4.08379e-15	1.41067e-14	1.69845e-11
ygjJ	NZ_CP080620	910285..911355	K3F56_RS04235	K3F56_04235		0.197452	-0.0025081	-1.00174	0.9975	0.998233	1
ygjK	NZ_CP080620	911372..913723	K3F56_RS04240	K3F56_04240	GO:0004555 - alpha,alpha-trehalase activity [Evidence IEA]	1.9408	0.721097	1.64843	0.00338038	0.005445	1
fadH	NZ_CP080620	914149..916167	K3F56_RS04245	K3F56_04245		16.6001	1.48313	2.79555	2.66041e-17	1.00771e-16	1.10647e-13
higA	NZ_CP080620	complement(916212..916628)	K3F56_RS04250	K3F56_04250		24.9441	0.230231	1.17302	0.204049	0.251394	1
higB	NZ_CP080620	complement(916625..916939)	K3F56_RS04255	K3F56_04255		7.44657	-0.23556	-1.17736	0.501897	0.559472	1
rlmG	NZ_CP080620	complement(917223..918359)	K3F56_RS04260	K3F56_04260	GO:0003676 - nucleic acid binding [Evidence IEA]; GO:0008990 - rRNA (guanine-N2-)-methyltransferase activity [Evidence IEA]	77.9835	-2.71791	-6.5792	1.62894e-59	2.04059e-58	6.77475e-56
ygjP	NZ_CP080620	918444..918947	K3F56_RS04265	K3F56_04265	GO:0046872 - metal ion binding [Evidence IEA]	24.2823	0.319723	1.24809	0.124301	0.160002	1
ygjQ	NZ_CP080620	919024..919716	K3F56_RS04270	K3F56_04270		2.89173	-2.35054	-5.10016	9.32755e-06	1.92618e-05	0.0387933
ygjR	NZ_CP080620	919795..920781	K3F56_RS04275	K3F56_04275	GO:0016491 - oxidoreductase activity [Evidence IEA]; GO:0016651 - oxidoreductase activity, acting on NAD(P)H [Evidence IEA]	516.448	2.70159	6.50517	2.09838e-63	2.90905e-62	8.72715e-60
alx	NZ_CP080620	921064..922029	K3F56_RS04280	K3F56_04280		36.458	-2.78711	-6.90244	1.12124e-47	1.05742e-46	4.66324e-44
sstT	NZ_CP080620	922428..923672	K3F56_RS04285	K3F56_04285	GO:0015293 - symporter activity [Evidence IEA]	78.5153	-1.20563	-2.30638	1.39901e-17	5.40753e-17	5.8185e-14
ygjV	NZ_CP080620	complement(923677..924228)	K3F56_RS04290	K3F56_04290		5.27995	0.156642	1.11469	0.601117	0.651732	1
uxaA	NZ_CP080620	complement(924311..925798)	K3F56_RS04295	K3F56_04295		58.8474	2.66632	6.34808	7.02929e-50	6.9113e-49	2.92348e-46
uxaC	NZ_CP080620	complement(925813..927225)	K3F56_RS04300	K3F56_04300	GO:0008880 - glucuronate isomerase activity [Evidence IEA]	138.396	2.99319	7.96231	4.73406e-123	1.51453e-121	1.96889e-119
exuT	NZ_CP080620	927708..929006	K3F56_RS04305	K3F56_04305		45.6519	2.71066	6.54621	1.16521e-60	1.49571e-59	4.84611e-57
exuR	NZ_CP080620	929136..929912	K3F56_RS04310	K3F56_04310		222.702	0.644526	1.56323	6.15717e-07	1.37454e-06	0.00256077
yqiM	NZ_CP080620	930152..930235	K3F56_RS04315	K3F56_04315		0	#N/A	#N/A	#N/A	#N/A	#N/A
yqjA	NZ_CP080620	930257..930919	K3F56_RS04320	K3F56_04320		81.2581	-0.283647	-1.21727	0.106649	0.138871	1
mzrA	NZ_CP080620	930923..931306	K3F56_RS04325	K3F56_04325		72.2687	-0.321723	-1.24982	0.0526563	0.0727143	1
yqjC	NZ_CP080620	931453..931821	K3F56_RS04330	K3F56_04330		335.298	0.207926	1.15503	0.125921	0.162038	1
yqjD	NZ_CP080620	931859..932164	K3F56_RS04335	K3F56_04335	GO:0043022 - ribosome binding [Evidence IEA]	659.492	0.976146	1.9672	1.20182e-14	4.02768e-14	4.99836e-11
yqjE	NZ_CP080620	932167..932571	K3F56_RS04340	K3F56_04340		314.291	0.447406	1.36359	0.000111402	0.000208608	0.463319
yqjK	NZ_CP080620	932561..932860	K3F56_RS04345	K3F56_04345		242.944	0.739629	1.66975	1.37701e-05	2.8101e-05	0.0572698
yqjF	NZ_CP080620	933046..933438	K3F56_RS04350	K3F56_04350		14.6782	-1.2515	-2.38089	2.27407e-07	5.21669e-07	0.000945785
yqjG	NZ_CP080620	933508..934494	K3F56_RS04355	K3F56_04355		33.9339	0.668756	1.5897	7.03257e-05	0.000135034	0.292484
yhaH	NZ_CP080620	934788..935153	K3F56_RS04360	K3F56_04360		13.1893	0.333717	1.26026	0.208486	0.256461	1
yhaI	NZ_CP080620	935395..935751	K3F56_RS04365	K3F56_04365		1.80939	-0.984074	-1.97804	0.123043	0.158459	1
yhaJ	NZ_CP080620	complement(935802..936698)	K3F56_RS04370	K3F56_04370		80.5785	-0.744218	-1.67507	8.6004e-05	0.000163478	0.357691
yhaK	NZ_CP080620	936803..937504	K3F56_RS04375	K3F56_04375		9.43329	0.643658	1.56229	0.00359578	0.00577184	1
yhaL	NZ_CP080620	937527..937691	K3F56_RS04380	K3F56_04380		2.40574	-0.0416079	-1.02926	0.950501	0.962301	1
cyuA	NZ_CP080620	complement(937825..939135)	K3F56_RS04385	K3F56_04385		68.8653	0.509106	1.42317	0.00405467	0.00647098	1
cyuP	NZ_CP080620	complement(939163..940494)	K3F56_RS04390	K3F56_04390		82.5816	2.82732	7.09752	6.55718e-70	1.03693e-68	2.72713e-66
tdcG	NZ_CP080620	complement(940769..942133)	K3F56_RS04395	K3F56_04395		514.077	6.55102	93.7677	1.831e-205	1.22825e-203	7.61513e-202
tdcF	NZ_CP080620	complement(942205..942594)	K3F56_RS04400	K3F56_04400		1655.05	6.81062	112.253	3.61479e-185	2.21087e-183	1.50339e-181
tdcE	NZ_CP080620	complement(942608..944902)	K3F56_RS04405	K3F56_04405		1581.61	7.30222	157.829	5.72571e-235	4.49306e-233	2.38132e-231
tdcD	NZ_CP080620	complement(944936..946144)	K3F56_RS04410	K3F56_04410	GO:0016301 - kinase activity [Evidence IEA]	1330.73	7.96239	249.413	4.76325e-300	6.83115e-298	1.98103e-296
tdcC	NZ_CP080620	complement(946170..947501)	K3F56_RS04415	K3F56_04415		1730.9	7.97887	252.278	0	0	0
tdcB	NZ_CP080620	complement(947523..948512)	K3F56_RS04420	K3F56_04420	GO:0004794 - L-threonine ammonia-lyase activity [Evidence IEA]; GO:0030170 - pyridoxal phosphate binding [Evidence IEA]	4146.29	10.2582	1224.67	3.72738e-191	2.31376e-189	1.55022e-187
tdcA	NZ_CP080620	complement(948611..949549)	K3F56_RS04425	K3F56_04425	GO:0003700 - DNA-binding transcription factor activity [Evidence IEA]	1016.62	5.96218	62.3441	3.73491e-48	3.56272e-47	1.55335e-44
tdcR	NZ_CP080620	949864..950082	K3F56_RS04430	K3F56_04430		0.145518	2.21298	4.63631	0.399923	0.457466	1
yhaB	NZ_CP080620	950338..950877	K3F56_RS04435	K3F56_04435		1.15435	2.61064	6.10776	0.000899199	0.00154355	1
yhaC	NZ_CP080620	950899..952086	K3F56_RS04440	K3F56_04440		0.382717	0.960407	1.94586	0.118968	0.153661	1
garK	NZ_CP080620	complement(953109..954254)	K3F56_RS04450	K3F56_04450	GO:0008887 - glycerate kinase activity [Evidence IEA]	31.9351	2.43899	5.42262	1.78098e-51	1.8244e-50	7.40708e-48
garR	NZ_CP080620	complement(954351..955241)	K3F56_RS04455	K3F56_04455	GO:0008679 - 2-hydroxy-3-oxopropionate reductase activity [Evidence IEA]	86.4688	3.18993	9.12566	1.53062e-68	2.36648e-67	6.36584e-65
garL	NZ_CP080620	complement(955271..956041)	K3F56_RS04460	K3F56_04460	GO:0008672 - 2-dehydro-3-deoxyglucarate aldolase activity [Evidence IEA]	124.63	5.39655	42.1235	4.29847e-127	1.44172e-125	1.78773e-123
garP	NZ_CP080620	complement(956057..957391)	K3F56_RS04465	K3F56_04465		114.838	6.93705	122.535	4.98156e-168	2.52663e-166	2.07183e-164
garD	NZ_CP080620	957766..959337	K3F56_RS04470	K3F56_04470	GO:0008867 - galactarate dehydratase activity [Evidence IEA]	217.166	5.25965	38.3101	1.86654e-290	2.21798e-288	7.76294e-287
prlF	NZ_CP080620	959486..959821	K3F56_RS04475	K3F56_04475		21.2073	1.12117	2.17524	1.39394e-06	3.04645e-06	0.0057974
yhaV	NZ_CP080620	959821..960285	K3F56_RS04480	K3F56_04480		74.9345	1.2184	2.32689	4.56808e-11	1.30306e-10	1.89987e-07
agaR	NZ_CP080620	complement(960340..961149)	K3F56_RS04485	K3F56_04485		65.4012	0.290283	1.22288	0.0424599	0.0594782	1
kbaZ	NZ_CP080620	961398..962678	K3F56_RS04490	K3F56_04490		9.06031	2.39488	5.25933	1.91297e-26	1.01351e-25	7.95605e-23
agaV	NZ_CP080620	962701..963174	K3F56_RS04495	K3F56_04495		20.7101	3.2434	9.47026	1.7757e-28	9.93962e-28	7.38514e-25
K3F56_RS04500	NZ_CP080620	963185..963556	K3F56_RS04500	K3F56_04500		17.7572	2.40246	5.28706	3.29116e-17	1.23985e-16	1.36879e-13
K3F56_RS04505	NZ_CP080620	963552..964109	K3F56_RS04505	K3F56_04505	GO:0016787 - hydrolase activity [Evidence IEA]	8.70862	1.45784	2.74698	5.83272e-08	1.38145e-07	0.000242583
agaS	NZ_CP080620	964460..965614	K3F56_RS04510	K3F56_04510		4.36826	0.98666	1.98159	8.72702e-05	0.000165809	0.362957
kbaY	NZ_CP080620	965627..966487	K3F56_RS04515	K3F56_04515		3.35531	1.21745	2.32536	0.000106902	0.000200634	0.444604
agaB	NZ_CP080620	966654..967130	K3F56_RS04520	K3F56_04520		0.576962	0.2461	1.186	0.706471	0.75026	1
agaC	NZ_CP080620	967169..967972	K3F56_RS04525	K3F56_04525		1.13494	-1.41491	-2.66643	0.0142619	0.0213748	1
agaD	NZ_CP080620	967962..968753	K3F56_RS04530	K3F56_04530		1.07901	-0.389919	-1.31032	0.387861	0.445981	1
agaI	NZ_CP080620	968754..969509	K3F56_RS04535	K3F56_04535		2.46133	-1.39373	-2.62757	0.00211388	0.00347908	1
yraH	NZ_CP080620	969910..970494	K3F56_RS04540	K3F56_04540		4.49728	0.149825	1.10943	0.636964	0.685771	1
yraI	NZ_CP080620	970574..971269	K3F56_RS04545	K3F56_04545		0.465853	-1.10894	-2.15686	0.211029	0.258976	1
yraJ	NZ_CP080620	971298..973814	K3F56_RS04550	K3F56_04550	GO:0015473 - fimbrial usher porin activity [Evidence IEA]	2.50699	-0.243449	-1.18382	0.324551	0.380656	1
yraK	NZ_CP080620	973825..974916	K3F56_RS04555	K3F56_04555		7.93379	1.3783	2.59961	4.09067e-11	1.17089e-10	1.70131e-07
rsmI	NZ_CP080620	complement(974959..975819)	K3F56_RS04560	K3F56_04560	GO:0008168 - methyltransferase activity [Evidence IEA]	51.5868	-0.721774	-1.64921	2.94955e-05	5.83318e-05	0.122672
lpoA	NZ_CP080620	975884..977920	K3F56_RS04565	K3F56_04565		118.432	-0.344859	-1.27003	0.00298494	0.0048399	1
yraN	NZ_CP080620	977878..978273	K3F56_RS04570	K3F56_04570		68.4246	-0.282062	-1.21593	0.0858528	0.113533	1
diaA	NZ_CP080620	978293..978883	K3F56_RS04575	K3F56_04575		198.659	0.304522	1.23501	0.00502539	0.00794398	1
dolP	NZ_CP080620	978893..979468	K3F56_RS04580	K3F56_04580		181.594	0.226274	1.16981	0.0601773	0.082139	1
yraQ	NZ_CP080620	complement(979582..980622)	K3F56_RS04585	K3F56_04585		42.5165	-0.977594	-1.96918	4.41538e-07	9.97879e-07	0.00183636
yraR	NZ_CP080620	complement(980695..981330)	K3F56_RS04590	K3F56_04590		8.60932	0.309269	1.23908	0.214629	0.263083	1
yhbO	NZ_CP080620	981458..981976	K3F56_RS04595	K3F56_04595		7.7166	1.19469	2.28895	7.56035e-05	0.000144634	0.314435
yhbP	NZ_CP080620	complement(981956..982399)	K3F56_RS04600	K3F56_04600		25.6139	-0.0629687	-1.04461	0.73169	0.77236	1
yhbQ	NZ_CP080620	982450..982752	K3F56_RS04605	K3F56_04605		11.3791	0.14099	1.10266	0.602761	0.653175	1
yhbS	NZ_CP080620	complement(982739..983242)	K3F56_RS04610	K3F56_04610	GO:0008080 - N-acetyltransferase activity [Evidence IEA]	419.865	1.80798	3.50153	2.27358e-32	1.44584e-31	9.45583e-29
ubiT	NZ_CP080620	complement(983236..983760)	K3F56_RS04615	K3F56_04615		771.54	1.88064	3.68239	2.8005e-33	1.83133e-32	1.16473e-29
ubiU	NZ_CP080620	983969..984964	K3F56_RS04620	K3F56_04620		86.3634	1.34841	2.54631	3.44531e-05	6.77177e-05	0.143291
ubiV	NZ_CP080620	984973..985851	K3F56_RS04625	K3F56_04625		49.9392	1.61677	3.06687	2.00213e-08	4.90104e-08	8.32687e-05
yhbW	NZ_CP080620	985932..986939	K3F56_RS04630	K3F56_04630	GO:0016705 - oxidoreductase activity, acting on paired donors, with incorporation or reduction of molecular oxygen [Evidence IEA]	116.65	-2.06344	-4.17982	2.16902e-36	1.52381e-35	9.02097e-33
mtr	NZ_CP080620	complement(987057..988301)	K3F56_RS04635	K3F56_04635	GO:0015173 - aromatic amino acid transmembrane transporter activity [Evidence IEA]	25.0981	-1.38226	-2.60676	2.20253e-16	8.05658e-16	9.16033e-13
deaD	NZ_CP080620	complement(988455..990344)	K3F56_RS04640	K3F56_04640		725.829	-2.12828	-4.37195	1.86047e-32	1.18858e-31	7.73768e-29
yrbN	NZ_CP080620	complement(990337..990417)	K3F56_RS04645	K3F56_04645		0	#N/A	#N/A	#N/A	#N/A	#N/A
nlpI	NZ_CP080620	complement(990524..991408)	K3F56_RS04650	K3F56_04650	GO:0005515 - protein binding [Evidence IEA]	982.555	-0.716506	-1.6432	5.05519e-07	1.13769e-06	0.00210245
pnp	NZ_CP080620	complement(991517..993652)	K3F56_RS04655	K3F56_04655	GO:0004654 - polyribonucleotide nucleotidyltransferase activity [Evidence IEA]	1281.55	-0.656586	-1.57635	0.000253564	0.00045991	1
rpsO	NZ_CP080620	complement(993899..994168)	K3F56_RS04660	K3F56_04660	GO:0003735 - structural constituent of ribosome [Evidence IEA]	1908.73	-1.22203	-2.33275	3.56224e-10	9.67692e-10	1.48154e-06
truB	NZ_CP080620	complement(994317..995261)	K3F56_RS04665	K3F56_04665	GO:0004730 - pseudouridylate synthase activity [Evidence IEA]	329.547	-0.677498	-1.59936	6.85917e-07	1.52716e-06	0.00285273
rbfA	NZ_CP080620	complement(995261..995662)	K3F56_RS04670	K3F56_04670	GO:0019843 - rRNA binding [Evidence IEA]	338.416	-0.207732	-1.15487	0.147857	0.188055	1
infB	NZ_CP080620	complement(995826..998498)	K3F56_RS04675	K3F56_04675	GO:0003743 - translation initiation factor activity [Evidence IEA]	834.732	-0.709853	-1.63564	0.00015697	0.000290022	0.65284
nusA	NZ_CP080620	complement(998523..1000010)	K3F56_RS04680	K3F56_04680		1019.82	-1.49696	-2.82246	1.06054e-24	5.33347e-24	4.41078e-21
rimP	NZ_CP080620	complement(1000038..1000490)	K3F56_RS04685	K3F56_04685		617.953	-1.92151	-3.78819	9.74297e-39	7.32749e-38	4.0521e-35
argG	NZ_CP080620	1001121..1002464	K3F56_RS04695	K3F56_04695	GO:0004055 - argininosuccinate synthase activity [Evidence IEA]; GO:0005524 - ATP binding [Evidence IEA]; GO:0042803 - protein homodimerization activity [Evidence IEA]	44.4191	0.33041	1.25737	0.0542131	0.0747092	1
yhbX	NZ_CP080620	complement(1002472..1004097)	K3F56_RS04700	K3F56_04700	GO:0016776 - phosphotransferase activity, phosphate group as acceptor [Evidence IEA]; GO:0008484 - sulfuric ester hydrolase activity [Evidence IEA]	2.70754	-0.405318	-1.32438	0.0933892	0.122835	1
secG	NZ_CP080620	complement(1004657..1004989)	K3F56_RS04710	K3F56_04710	GO:0015450 - protein-transporting ATPase activity [Evidence IEA]	1378.09	-1.45239	-2.73661	4.93426e-20	2.12219e-19	2.05216e-16
glmM	NZ_CP080620	complement(1005217..1006554)	K3F56_RS04715	K3F56_04715	GO:0016868 - intramolecular transferase activity, phosphotransferases [Evidence IEA]; GO:0000287 - magnesium ion binding [Evidence IEA]; GO:0008966 - phosphoglucosamine mutase activity [Evidence IEA]	467.69	-0.357575	-1.28127	0.00919019	0.0140885	1
folP	NZ_CP080620	complement(1006547..1007395)	K3F56_RS04720	K3F56_04720	GO:0004156 - dihydropteroate synthase activity [Evidence IEA]	133.035	-1.19788	-2.29402	5.21426e-19	2.13446e-18	2.16861e-15
ftsH	NZ_CP080620	complement(1007485..1009419)	K3F56_RS04725	K3F56_04725	GO:0004176 - ATP-dependent peptidase activity [Evidence IEA]; GO:0004222 - metalloendopeptidase activity [Evidence IEA]	1141.7	-1.47433	-2.77854	1.58521e-22	7.39943e-22	6.59289e-19
rlmE	NZ_CP080620	complement(1009519..1010148)	K3F56_RS04730	K3F56_04730	GO:0016436 - rRNA (uridine) methyltransferase activity [Evidence IEA]	702.081	-1.65501	-3.14926	1.23516e-28	6.95133e-28	5.13704e-25
yhbY	NZ_CP080620	1010274..1010567	K3F56_RS04735	K3F56_04735		378.957	-1.19679	-2.29229	5.10717e-17	1.91358e-16	2.12407e-13
greA	NZ_CP080620	complement(1010723..1011199)	K3F56_RS04740	K3F56_04740	GO:0003677 - DNA binding [Evidence IEA]; GO:0070063 - RNA polymerase binding [Evidence IEA]	270.473	-1.68507	-3.21556	1.62844e-36	1.15182e-35	6.77269e-33
dacB	NZ_CP080620	1011447..1012880	K3F56_RS04745	K3F56_04745	GO:0004185 - serine-type carboxypeptidase activity [Evidence IEA]	54.5891	-1.33946	-2.53057	1.82455e-15	6.41447e-15	7.58832e-12
K3F56_RS22230	NZ_CP080620	1012935..1013042	K3F56_RS22230			0	#N/A	#N/A	#N/A	#N/A	#N/A
cgtA	NZ_CP080620	complement(1013066..1014238)	K3F56_RS04750	K3F56_04750	GO:0005525 - GTP binding [Evidence IEA]	225.053	-2.04492	-4.12649	1.61607e-39	1.23326e-38	6.72125e-36
yhbE	NZ_CP080620	complement(1014254..1015219)	K3F56_RS04755	K3F56_04755	GO:0005215 - transporter activity [Evidence IEA]	252.224	-2.10282	-4.29549	1.29922e-52	1.38196e-51	5.40346e-49
rpmA	NZ_CP080620	complement(1015346..1015603)	K3F56_RS04760	K3F56_04760	GO:0003735 - structural constituent of ribosome [Evidence IEA]	584.014	-2.04259	-4.11983	8.43076e-39	6.35209e-38	3.50635e-35
rplU	NZ_CP080620	complement(1015624..1015935)	K3F56_RS04765	K3F56_04765	GO:0003735 - structural constituent of ribosome [Evidence IEA]	1354.32	-2.11666	-4.33688	3.13561e-39	2.3841e-38	1.3041e-35
ispB	NZ_CP080620	1016194..1017165	K3F56_RS04770	K3F56_04770		326.6	0.21715	1.16244	0.140416	0.179469	1
sfsB	NZ_CP080620	1017393..1017671	K3F56_RS04775	K3F56_04775		10.0543	0.337758	1.26379	0.38323	0.441022	1
murA	NZ_CP080620	complement(1017719..1018978)	K3F56_RS04780	K3F56_04780	GO:0008760 - UDP-N-acetylglucosamine 1-carboxyvinyltransferase activity [Evidence IEA]	435.472	-1.8307	-3.55709	4.0649e-35	2.74893e-34	1.69059e-31
ibaG	NZ_CP080620	complement(1019033..1019287)	K3F56_RS04785	K3F56_04785		290.152	-2.13158	-4.38196	2.17341e-30	1.29131e-29	9.0392e-27
mlaB	NZ_CP080620	complement(1019447..1019740)	K3F56_RS04790	K3F56_04790		247.128	-0.611626	-1.52798	0.000769896	0.0013325	1
mlaC	NZ_CP080620	complement(1019740..1020375)	K3F56_RS04795	K3F56_04795		562.182	-0.377307	-1.29891	0.0113541	0.0172154	1
mlaD	NZ_CP080620	complement(1020394..1020945)	K3F56_RS04800	K3F56_04800		286.826	-1.42344	-2.68225	1.57617e-34	1.0573e-33	6.55527e-31
mlaE	NZ_CP080620	complement(1020950..1021732)	K3F56_RS04805	K3F56_04805		283.305	-1.83291	-3.56255	1.93496e-51	1.97727e-50	8.04748e-48
mlaF	NZ_CP080620	complement(1021740..1022549)	K3F56_RS04810	K3F56_04810	GO:0005524 - ATP binding [Evidence IEA]	286.427	-1.29567	-2.45492	1.31408e-23	6.36237e-23	5.46528e-20
yrbG	NZ_CP080620	1022759..1023736	K3F56_RS04815	K3F56_04815		70.4815	-0.430059	-1.34729	0.01017	0.0155048	1
kdsD	NZ_CP080620	1023750..1024736	K3F56_RS04820	K3F56_04820	GO:0097367 - carbohydrate derivative binding [Evidence IEA]; GO:0016853 - isomerase activity [Evidence IEA]	134.671	-0.126541	-1.09167	0.355284	0.412515	1
kdsC	NZ_CP080620	1024757..1025323	K3F56_RS04825	K3F56_04825	GO:0016788 - hydrolase activity, acting on ester bonds [Evidence IEA]	202.306	-0.345885	-1.27093	0.00488662	0.00773343	1
lptC	NZ_CP080620	1025320..1025895	K3F56_RS04830	K3F56_04830		109.994	-0.43489	-1.35181	0.00300443	0.00486582	1
lptA	NZ_CP080620	1025864..1026421	K3F56_RS04835	K3F56_04835		386.69	-0.127135	-1.09212	0.273012	0.326468	1
lptB	NZ_CP080620	1026428..1027153	K3F56_RS04840	K3F56_04840	GO:0005524 - ATP binding [Evidence IEA]	224.729	-0.0742429	-1.05281	0.523809	0.58032	1
rpoN	NZ_CP080620	1027201..1028634	K3F56_RS04845	K3F56_04845	GO:0003677 - DNA binding [Evidence IEA]; GO:0001216 - DNA-binding transcription activator activity [Evidence IEA]; GO:0016987 - sigma factor activity [Evidence IEA]	362.261	0.455643	1.37139	0.00278133	0.00453274	1
hpf	NZ_CP080620	1028657..1028944	K3F56_RS04850	K3F56_04850		505.017	1.39806	2.63547	7.74686e-29	4.39552e-28	3.22192e-25
ptsN	NZ_CP080620	1029062..1029553	K3F56_RS04855	K3F56_04855		281.398	0.592962	1.50834	2.36038e-05	4.7151e-05	0.0981684
rapZ	NZ_CP080620	1029599..1030453	K3F56_RS04860	K3F56_04860	GO:0005524 - ATP binding [Evidence IEA]	360.154	0.506983	1.42107	0.000283331	0.000511447	1
npr	NZ_CP080620	1030450..1030722	K3F56_RS04865	K3F56_04865		41.9505	0.502765	1.41693	0.0131345	0.0197636	1
yrbL	NZ_CP080620	1030936..1031568	K3F56_RS04870	K3F56_04870		626.895	-0.325701	-1.25327	0.0276345	0.0397275	1
mtgA	NZ_CP080620	complement(1031565..1032293)	K3F56_RS04875	K3F56_04875		57.487	0.755429	1.68813	1.31804e-05	2.69637e-05	0.0548172
elbB	NZ_CP080620	complement(1032290..1032943)	K3F56_RS04880	K3F56_04880		311.775	1.39603	2.63176	6.20847e-30	3.64704e-29	2.5821e-26
arcB	NZ_CP080620	complement(1033173..1035509)	K3F56_RS04885	K3F56_04885	GO:0000155 - phosphorelay sensor kinase activity [Evidence IEA]	114.807	0.594344	1.50979	1.74497e-06	3.78381e-06	0.00725735
yhcC	NZ_CP080620	complement(1035605..1036534)	K3F56_RS04890	K3F56_04890	GO:1904047 - S-adenosyl-L-methionine binding [Evidence IEA]	14.7063	0.429891	1.34713	0.160575	0.202681	1
gltB	NZ_CP080620	1037209..1041669	K3F56_RS04895	K3F56_04895	GO:0003824 - catalytic activity [Evidence IEA]; GO:0015930 - glutamate synthase activity [Evidence IEA]; GO:0016491 - oxidoreductase activity [Evidence IEA]	249.976	-1.39154	-2.62359	2.43898e-18	9.66991e-18	1.01437e-14
gltD	NZ_CP080620	1041682..1043100	K3F56_RS04900	K3F56_04900		248.777	-1.09063	-2.12967	3.47039e-14	1.1446e-13	1.44334e-10
gltF	NZ_CP080620	1043660..1044424	K3F56_RS04905	K3F56_04905		8.00268	-1.0055	-2.00763	0.000448616	0.000795986	1
yhcA	NZ_CP080620	1044596..1045270	K3F56_RS04910	K3F56_04910		1.22752	-2.49616	-5.6418	0.00102467	0.00174871	1
yhcD	NZ_CP080620	1045291..1047672	K3F56_RS04915	K3F56_04915		4.23107	-0.421641	-1.33945	0.0313497	0.0446365	1
K3F56_RS04920	NZ_CP080620	1047669..1048205	K3F56_RS04920	K3F56_04920		2.89597	0.514476	1.42848	0.161531	0.203763	1
yieP	NZ_CP080620	1048501..1049193	K3F56_RS04925	K3F56_04925	GO:0003677 - DNA binding [Evidence IEA]; GO:0003700 - DNA-binding transcription factor activity [Evidence IEA]	459.835	1.3795	2.60178	3.42074e-26	1.79179e-25	1.42268e-22
mdtD_1	NZ_CP080620	1049216..1050643	K3F56_RS04930	K3F56_04930	GO:0022857 - transmembrane transporter activity [Evidence IEA]	51.2407	1.69733	3.24301	1.80465e-25	9.33527e-25	7.50556e-22
rbsR	NZ_CP080620	complement(1050609..1051600)	K3F56_RS04935	K3F56_04935	GO:0003677 - DNA binding [Evidence IEA]	34.8153	1.21841	2.3269	1.93164e-14	6.41158e-14	8.03371e-11
rbsK	NZ_CP080620	complement(1051604..1052533)	K3F56_RS04940	K3F56_04940	GO:0004747 - ribokinase activity [Evidence IEA]	206.733	1.04301	2.06052	5.37158e-20	2.30789e-19	2.23404e-16
rbsB	NZ_CP080620	complement(1052659..1053549)	K3F56_RS04945	K3F56_04945		896.724	2.75545	6.75261	3.01443e-65	4.32311e-64	1.2537e-61
rbsC	NZ_CP080620	complement(1053574..1054539)	K3F56_RS04950	K3F56_04950	GO:0022857 - transmembrane transporter activity [Evidence IEA]	99.8974	0.725774	1.65379	8.24153e-07	1.82613e-06	0.00342765
rbsA	NZ_CP080620	complement(1054544..1056049)	K3F56_RS04955	K3F56_04955	GO:0005524 - ATP binding [Evidence IEA]	145.429	-0.0428809	-1.03017	0.759966	0.798157	1
rbsD	NZ_CP080620	complement(1056057..1056476)	K3F56_RS04960	K3F56_04960	GO:0016872 - intramolecular lyase activity [Evidence IEA]	244.84	0.175792	1.12958	0.190853	0.236872	1
kup	NZ_CP080620	complement(1056643..1058511)	K3F56_RS04965	K3F56_04965	GO:0015079 - potassium ion transmembrane transporter activity [Evidence IEA]	44.3626	-0.596423	-1.51196	9.19963e-06	1.90165e-05	0.0382612
ravA	NZ_CP080620	1058734..1060230	K3F56_RS04970	K3F56_04970	GO:0005524 - ATP binding [Evidence IEA]; GO:0016887 - ATP hydrolysis activity [Evidence IEA]	290.309	2.65019	6.27752	4.96636e-61	6.47494e-60	2.06551e-57
viaA	NZ_CP080620	1060224..1061675	K3F56_RS04975	K3F56_04975		83.146	1.99201	3.97791	1.78276e-42	1.46243e-41	7.4145e-39
asnA	NZ_CP080620	complement(1061680..1062672)	K3F56_RS04980	K3F56_04980	GO:0004071 - aspartate-ammonia ligase activity [Evidence IEA]	184.452	-0.031242	-1.02189	0.830417	0.859986	1
asnC	NZ_CP080620	1062824..1063282	K3F56_RS04985	K3F56_04985	GO:0043565 - sequence-specific DNA binding [Evidence IEA]	37.9634	0.332897	1.25954	0.0743582	0.0995992	1
mioC	NZ_CP080620	1063372..1063815	K3F56_RS04990	K3F56_04990	GO:0010181 - FMN binding [Evidence IEA]	550.944	-1.80029	-3.4829	6.84229e-41	5.46201e-40	2.84571e-37
mnmG	NZ_CP080620	1064194..1066083	K3F56_RS04995	K3F56_04995	GO:0050660 - flavin adenine dinucleotide binding [Evidence IEA]	342.185	-3.11911	-8.68849	4.00326e-98	9.45999e-97	1.66496e-94
rsmG	NZ_CP080620	1066147..1066770	K3F56_RS05000	K3F56_05000	GO:0008168 - methyltransferase activity [Evidence IEA]	131.76	-2.43878	-5.42183	2.78811e-50	2.76748e-49	1.15957e-46
atpI	NZ_CP080620	1067387..1067767	K3F56_RS05005	K3F56_05005		379.092	-1.08487	-2.12118	9.48841e-20	4.02677e-19	3.94623e-16
atpB	NZ_CP080620	1067776..1068591	K3F56_RS05010	K3F56_05010	GO:0015078 - proton transmembrane transporter activity [Evidence IEA]	862.842	-0.927702	-1.90224	4.26762e-10	1.15629e-09	1.7749e-06
atpE	NZ_CP080620	1068638..1068877	K3F56_RS05015	K3F56_05015	GO:0015078 - proton transmembrane transporter activity [Evidence IEA]	1477.46	-0.875461	-1.83459	5.01386e-09	1.28166e-08	2.08527e-05
atpF	NZ_CP080620	1068939..1069409	K3F56_RS05020	K3F56_05020	GO:0015078 - proton transmembrane transporter activity [Evidence IEA]	2844.76	-0.505171	-1.41929	0.000390767	0.000697511	1
atpH	NZ_CP080620	1069424..1069957	K3F56_RS05025	K3F56_05025	GO:0046933 - proton-transporting ATP synthase activity, rotational mechanism [Evidence IEA]	1405.92	-0.57992	-1.49477	2.19519e-05	4.40203e-05	0.0912982
atpA	NZ_CP080620	1069970..1071511	K3F56_RS05030	K3F56_05030	GO:0046933 - proton-transporting ATP synthase activity, rotational mechanism [Evidence IEA]	2204.76	-0.399593	-1.31914	0.0336085	0.0475473	1
atpG	NZ_CP080620	1071562..1072425	K3F56_RS05035	K3F56_05035	GO:0046933 - proton-transporting ATP synthase activity, rotational mechanism [Evidence IEA]	2494.33	-0.196877	-1.14621	0.268366	0.321652	1
atpD	NZ_CP080620	1072452..1073834	K3F56_RS05040	K3F56_05040	GO:0046933 - proton-transporting ATP synthase activity, rotational mechanism [Evidence IEA]	2319.78	0.0663604	1.04707	0.722534	0.764831	1
atpC	NZ_CP080620	1073855..1074274	K3F56_RS05045	K3F56_05045	GO:0046933 - proton-transporting ATP synthase activity, rotational mechanism [Evidence IEA]	1246.62	0.15799	1.11573	0.297055	0.35188	1
glmU	NZ_CP080620	1074627..1075997	K3F56_RS05050	K3F56_05050	GO:0019134 - glucosamine-1-phosphate N-acetyltransferase activity [Evidence IEA]; GO:0000287 - magnesium ion binding [Evidence IEA]; GO:0003977 - UDP-N-acetylglucosamine diphosphorylase activity [Evidence IEA]	522.757	-1.01386	-2.01931	2.8747e-12	8.62616e-12	1.19559e-08
glmS	NZ_CP080620	1076159..1077988	K3F56_RS05055	K3F56_05055	GO:0004360 - glutamine-fructose-6-phosphate transaminase (isomerizing) activity [Evidence IEA]	1088.57	0.367581	1.29019	0.0324971	0.0461124	1
pstS	NZ_CP080620	1078302..1079342	K3F56_RS05060	K3F56_05060	GO:0042301 - phosphate ion binding [Evidence IEA]	84.6409	-2.27877	-4.85264	4.53308e-29	2.58262e-28	1.88531e-25
pstC	NZ_CP080620	1079429..1080388	K3F56_RS05065	K3F56_05065		89.0783	-2.90271	-7.47828	6.07298e-45	5.35117e-44	2.52575e-41
pstA	NZ_CP080620	1080388..1081278	K3F56_RS05070	K3F56_05070		160.442	-3.04118	-8.23162	4.84921e-80	9.00351e-79	2.01679e-76
pstB	NZ_CP080620	1081461..1082234	K3F56_RS05075	K3F56_05075	GO:0005524 - ATP binding [Evidence IEA]; GO:0015415 - ATPase-coupled phosphate ion transmembrane transporter activity [Evidence IEA]	185.998	-1.75327	-3.37121	8.70111e-32	5.40925e-31	3.61879e-28
phoU	NZ_CP080620	1082249..1082974	K3F56_RS05080	K3F56_05080		164.868	-1.3784	-2.59979	4.32101e-25	2.20234e-24	1.79711e-21
bglG	NZ_CP080620	1083260..1084096	K3F56_RS05085	K3F56_05085		0.755725	0.543286	1.45729	0.319173	0.375195	1
bglF	NZ_CP080620	1084230..1086107	K3F56_RS05090	K3F56_05090		0.610957	-1.98178	-3.94981	0.00119186	0.00201995	1
bglB	NZ_CP080620	1086126..1087538	K3F56_RS05095	K3F56_05095		1.70266	0.820283	1.76575	0.00590459	0.00923614	1
bglH	NZ_CP080620	1087607..1089217	K3F56_RS05100	K3F56_05100		1.50017	-0.553683	-1.46783	0.0716184	0.0962706	1
yieL	NZ_CP080620	1089250..1090419	K3F56_RS05105	K3F56_05105		4.61553	-0.205312	-1.15294	0.342653	0.39941	1
yieK	NZ_CP080620	1090434..1091156	K3F56_RS05110	K3F56_05110	GO:0004342 - glucosamine-6-phosphate deaminase activity [Evidence IEA]	3.9478	-0.438395	-1.3551	0.130062	0.166953	1
cbrC	NZ_CP080620	complement(1091218..1091805)	K3F56_RS05115	K3F56_05115		11.136	0.553866	1.46801	0.00830697	0.0127863	1
cbrB	NZ_CP080620	complement(1091854..1092321)	K3F56_RS05120	K3F56_05120		5.94241	-0.00898862	-1.00625	0.97674	0.982647	1
yieH	NZ_CP080620	complement(1092388..1093053)	K3F56_RS05125	K3F56_05125		22.3719	-0.00111995	-1.00078	0.995072	0.99699	1
adeP	NZ_CP080620	1093218..1094555	K3F56_RS05130	K3F56_05130		50.5784	-0.816166	-1.76072	2.76184e-07	6.31821e-07	0.00114865
yieF	NZ_CP080620	complement(1094609..1095175)	K3F56_RS05135	K3F56_05135		162.156	0.0266219	1.01862	0.836843	0.864703	1
yieE_1	NZ_CP080620	complement(1095197..1095946)	K3F56_RS05140	K3F56_05140		256.247	-0.228487	-1.17161	0.0553758	0.0761349	1
yidZ	NZ_CP080620	complement(1096103..1097062)	K3F56_RS05145	K3F56_05145	GO:0003700 - DNA-binding transcription factor activity [Evidence IEA]	20.7853	-0.471468	-1.38652	0.0107168	0.0162967	1
mdtL	NZ_CP080620	complement(1097037..1098212)	K3F56_RS05150	K3F56_05150		14.6161	1.01072	2.01491	1.23494e-07	2.86774e-07	0.000513612
tnaB	NZ_CP080620	complement(1098344..1099591)	K3F56_RS05155	K3F56_05155		1481.36	9.73499	852.164	0	0	0
tnaA	NZ_CP080620	complement(1099682..1101097)	K3F56_RS05160	K3F56_05160	GO:0009034 - tryptophanase activity [Evidence IEA]	34544.8	7.22445	149.546	7.0761e-124	2.33568e-122	2.94295e-120
tnaC	NZ_CP080620	complement(1101318..1101392)	K3F56_RS05165	K3F56_05165		79.331	9.35138	653.201	8.85522e-05	0.000167938	0.368289
mnmE	NZ_CP080620	complement(1101635..1102999)	K3F56_RS05170	K3F56_05170	GO:0005525 - GTP binding [Evidence IEA]; GO:0003924 - GTPase activity [Evidence IEA]; GO:0005515 - protein binding [Evidence IEA]	139.175	-1.1481	-2.21622	1.53234e-14	5.11887e-14	6.373e-11
yidC	NZ_CP080620	complement(1103105..1104751)	K3F56_RS05175	K3F56_05175	GO:0032977 - membrane insertase activity [Evidence IEA]	995.055	-2.49513	-5.6378	8.07824e-70	1.27263e-68	3.35974e-66
yidD	NZ_CP080620	complement(1104754..1105011)	K3F56_RS05180	K3F56_05180		866.193	-3.39552	-10.5234	2.87053e-101	7.06421e-100	1.19385e-97
rnpA	NZ_CP080620	complement(1104975..1105334)	K3F56_RS05185	K3F56_05185	GO:0004526 - ribonuclease P activity [Evidence IEA]	1246.02	-2.89738	-7.45073	1.64967e-91	3.51554e-90	6.86097e-88
rpmH	NZ_CP080620	complement(1105351..1105491)	K3F56_RS05190	K3F56_05190	GO:0003735 - structural constituent of ribosome [Evidence IEA]	29.9423	-2.53935	-5.81327	1.16081e-10	3.2445e-10	4.82782e-07
K3F56_RS05195	NZ_CP080620	complement(1105721..1105801)	K3F56_RS05195	K3F56_05195		0	#N/A	#N/A	#N/A	#N/A	#N/A
dnaA	NZ_CP080620	1106098..1107501	K3F56_RS05200	K3F56_05200	GO:0005524 - ATP binding [Evidence IEA]; GO:0003677 - DNA binding [Evidence IEA]; GO:0003688 - DNA replication origin binding [Evidence IEA]	308.69	-1.93303	-3.81857	2.29366e-43	1.92325e-42	9.53934e-40
dnaN	NZ_CP080620	1107506..1108606	K3F56_RS05205	K3F56_05205	GO:0003887 - DNA-directed DNA polymerase activity [Evidence IEA]	397.269	-1.67857	-3.2011	1.5003e-27	8.27553e-27	6.23975e-24
recF	NZ_CP080620	1108606..1109679	K3F56_RS05210	K3F56_05210	GO:0005524 - ATP binding [Evidence IEA]; GO:0003697 - single-stranded DNA binding [Evidence IEA]	186.458	-2.84555	-7.18779	2.29538e-79	4.15065e-78	9.54649e-76
gyrB	NZ_CP080620	1109708..1112122	K3F56_RS05215	K3F56_05215	GO:0003918 - DNA topoisomerase type II (double strand cut, ATP-hydrolyzing) activity [Evidence IEA]	390.781	-1.03386	-2.0475	1.63411e-14	5.44573e-14	6.79627e-11
yidB	NZ_CP080620	1112362..1112760	K3F56_RS05220	K3F56_05220		26.1357	-0.00748187	-1.0052	0.971913	0.978737	1
yidA	NZ_CP080620	1112875..1113687	K3F56_RS05225	K3F56_05225	GO:0016787 - hydrolase activity [Evidence IEA]	225.78	0.573771	1.48841	2.63763e-05	5.25126e-05	0.109699
yidX	NZ_CP080620	complement(1113733..1114389)	K3F56_RS05230	K3F56_05230		3.82032	-0.224764	-1.16859	0.444387	0.502639	1
dgoR	NZ_CP080620	1114667..1115356	K3F56_RS05235	K3F56_05235		63.7106	1.10301	2.14802	3.70645e-11	1.06385e-10	1.54151e-07
dgoK	NZ_CP080620	1115353..1116231	K3F56_RS05240	K3F56_05240		18.8331	1.56068	2.94993	4.43149e-12	1.32024e-11	1.84306e-08
dgoA	NZ_CP080620	1116215..1116832	K3F56_RS05245	K3F56_05245		9.16874	0.740937	1.67126	0.000823231	0.00141891	1
dgoD	NZ_CP080620	1116829..1117977	K3F56_RS05250	K3F56_05250	GO:0008869 - galactonate dehydratase activity [Evidence IEA]	7.09867	1.23413	2.3524	9.72782e-09	2.42838e-08	4.0458e-05
dgoT	NZ_CP080620	1118052..1119389	K3F56_RS05255	K3F56_05255	GO:0022857 - transmembrane transporter activity [Evidence IEA]	2.09101	0.495082	1.4094	0.100519	0.131548	1
cbrA	NZ_CP080620	complement(1119386..1120450)	K3F56_RS05260	K3F56_05260		2.04347	-0.406931	-1.32586	0.19872	0.24561	1
yidR	NZ_CP080620	1120551..1121765	K3F56_RS05265	K3F56_05265		32.0879	0.60117	1.51695	0.000129906	0.000241411	0.540278
yidQ	NZ_CP080620	complement(1121767..1122099)	K3F56_RS05270	K3F56_05270		60.6055	1.98377	3.95524	6.50152e-23	3.06227e-22	2.70398e-19
ibpA	NZ_CP080620	1122405..1122818	K3F56_RS05275	K3F56_05275	GO:0051082 - unfolded protein binding [Evidence IEA]	2578.94	-4.55516	-23.5093	7.09216e-114	2.12204e-112	2.94963e-110
ibpB	NZ_CP080620	1122930..1123358	K3F56_RS05280	K3F56_05280	GO:0051082 - unfolded protein binding [Evidence IEA]	1242.52	-5.21085	-37.0359	6.92914e-167	3.47208e-165	2.88183e-163
yidE	NZ_CP080620	1123554..1125215	K3F56_RS05285	K3F56_05285	GO:0008324 - monoatomic cation transmembrane transporter activity [Evidence IEA]	132.905	1.98753	3.96557	1.31505e-40	1.04376e-39	5.46929e-37
yidP	NZ_CP080620	complement(1125212..1125928)	K3F56_RS05290	K3F56_05290	GO:0003677 - DNA binding [Evidence IEA]; GO:0003700 - DNA-binding transcription factor activity [Evidence IEA]	1.48694	-0.0638261	-1.04523	0.883269	0.905699	1
K3F56_RS05295	NZ_CP080620	1126224..1127840	K3F56_RS05295	K3F56_05295		0.701995	0.953316	1.93632	0.0285225	0.0409053	1
K3F56_RS05300	NZ_CP080620	1127840..1128654	K3F56_RS05300	K3F56_05300		3.43516	-0.167035	-1.12275	0.587455	0.639447	1
yidL	NZ_CP080620	complement(1128651..1129544)	K3F56_RS05305	K3F56_05305		3.06579	1.25161	2.38106	0.00058251	0.00102222	1
yidK	NZ_CP080620	1129711..1131426	K3F56_RS05310	K3F56_05310	GO:0022857 - transmembrane transporter activity [Evidence IEA]	1.30749	0.60663	1.5227	0.0570339	0.0781819	1
yidJ	NZ_CP080620	1131423..1132916	K3F56_RS05315	K3F56_05315	GO:0008484 - sulfuric ester hydrolase activity [Evidence IEA]	2.36761	0.567151	1.48159	0.0624113	0.084993	1
yidI	NZ_CP080620	complement(1132963..1133412)	K3F56_RS05320	K3F56_05320		30.7347	1.06328	2.08967	9.31979e-09	2.33219e-08	3.8761e-05
yidH	NZ_CP080620	1133520..1133867	K3F56_RS05325	K3F56_05325		10.8033	1.19366	2.28732	0.00014102	0.00026148	0.5865
yidG	NZ_CP080620	1133857..1134219	K3F56_RS05330	K3F56_05330		6.21781	0.609997	1.52626	0.0735458	0.0986382	1
yidF	NZ_CP080620	1134216..1134713	K3F56_RS05335	K3F56_05335		55.5028	2.85043	7.21215	4.78742e-45	4.24539e-44	1.99109e-41
emrD	NZ_CP080620	complement(1134721..1135905)	K3F56_RS05340	K3F56_05340		56.5046	-1.53573	-2.89935	9.51712e-16	3.38595e-15	3.95817e-12
ysdE	NZ_CP080620	1135987..1136061	K3F56_RS05345	K3F56_05345		0	#N/A	#N/A	#N/A	#N/A	#N/A
tisB	NZ_CP080620	complement(1136185..1136274)	K3F56_RS05350	K3F56_05350		0	#N/A	#N/A	#N/A	#N/A	#N/A
ivbL	NZ_CP080620	1136839..1136937	K3F56_RS05355	K3F56_05355		0	#N/A	#N/A	#N/A	#N/A	#N/A
ilvB	NZ_CP080620	1137043..1138731	K3F56_RS05360	K3F56_05360	GO:0003984 - acetolactate synthase activity [Evidence IEA]; GO:0050660 - flavin adenine dinucleotide binding [Evidence IEA]; GO:0000287 - magnesium ion binding [Evidence IEA]; GO:0030976 - thiamine pyrophosphate binding [Evidence IEA]	58.6414	-0.60694	-1.52303	4.24291e-05	8.28464e-05	0.176463
ilvN_2	NZ_CP080620	1138735..1139025	K3F56_RS05365	K3F56_05365		36.1823	-1.10641	-2.15309	1.39792e-06	3.05355e-06	0.00581397
uhpA	NZ_CP080620	1139101..1139691	K3F56_RS05370	K3F56_05370	GO:0003677 - DNA binding [Evidence IEA]	61.0495	-1.20847	-2.31093	2.60194e-13	8.22926e-13	1.08215e-09
uhpB	NZ_CP080620	1139691..1141193	K3F56_RS05375	K3F56_05375	GO:0000155 - phosphorelay sensor kinase activity [Evidence IEA]	16.427	-1.73737	-3.33426	1.4511e-19	6.10844e-19	6.03514e-16
uhpC	NZ_CP080620	1141203..1142522	K3F56_RS05380	K3F56_05380		13.6241	-1.36214	-2.57066	4.49694e-13	1.40728e-12	1.87028e-09
uhpT	NZ_CP080620	1142660..1144051	K3F56_RS05385	K3F56_05385	GO:0022857 - transmembrane transporter activity [Evidence IEA]	11.5595	0.482191	1.39686	0.012905	0.0194322	1
adeD	NZ_CP080620	complement(1144097..1145863)	K3F56_RS05390	K3F56_05390		39.1176	0.764726	1.69905	3.57865e-06	7.6131e-06	0.0148836
adeQ	NZ_CP080620	1146038..1147372	K3F56_RS05395	K3F56_05395		2.08126	1.39066	2.62199	8.01522e-05	0.000152774	0.333353
yicN	NZ_CP080620	1147425..1147877	K3F56_RS05400	K3F56_05400		32.6132	0.120205	1.08689	0.530035	0.58628	1
nepI	NZ_CP080620	1148088..1149278	K3F56_RS05405	K3F56_05405	GO:0015211 - purine nucleoside transmembrane transporter activity [Evidence IEA]	40.3766	-2.657	-6.30718	2.11185e-41	1.70548e-40	8.7832e-38
yicS	NZ_CP080620	complement(1149319..1149612)	K3F56_RS05410	K3F56_05410		1.35685	1.06791	2.09639	0.151976	0.192704	1
nlpA	NZ_CP080620	1149834..1150652	K3F56_RS05415	K3F56_05415		28.8304	0.922904	1.89593	3.04582e-07	6.95256e-07	0.00126676
yicL	NZ_CP080620	complement(1150656..1151579)	K3F56_RS05420	K3F56_05420		31.2716	-0.3322	-1.25893	0.0551877	0.0759014	1
setC	NZ_CP080620	complement(1151690..1152874)	K3F56_RS05425	K3F56_05425	GO:0005351 - carbohydrate:proton symporter activity [Evidence IEA]	0.370018	0.497455	1.41172	0.441997	0.500344	1
rhuM	NZ_CP080620	complement(1153271..1153432)	K3F56_RS22070			1.15613	2.60596	6.08797	0.0831495	0.110309	1
yicJ	NZ_CP080620	1153898..1155280	K3F56_RS05435	K3F56_05435	GO:0015293 - symporter activity [Evidence IEA]	2.64219	0.290387	1.22297	0.220001	0.269034	1
yicI	NZ_CP080620	1155290..1157608	K3F56_RS05440	K3F56_05440	GO:0004553 - hydrolase activity, hydrolyzing O-glycosyl compounds [Evidence IEA]	7.72016	0.20512	1.15278	0.273648	0.327134	1
yicH	NZ_CP080620	complement(1157661..1159370)	K3F56_RS05445	K3F56_05445		95.5559	1.08206	2.11706	1.84351e-12	5.57612e-12	7.66716e-09
xanP	NZ_CP080620	complement(1159491..1160882)	K3F56_RS05450	K3F56_05450		21.1253	1.72023	3.29488	1.63989e-22	7.64609e-22	6.82031e-19
gltS	NZ_CP080620	1161162..1162367	K3F56_RS05455	K3F56_05455	GO:0015501 - glutamate:sodium symporter activity [Evidence IEA]	53.2194	-0.528098	-1.44203	0.000798106	0.00137846	1
recG	NZ_CP080620	complement(1162536..1164617)	K3F56_RS05460	K3F56_05460	GO:0005524 - ATP binding [Evidence IEA]; GO:0003678 - DNA helicase activity [Evidence IEA]; GO:0003676 - nucleic acid binding [Evidence IEA]	135.38	-1.54858	-2.92529	7.04388e-37	5.04226e-36	2.92955e-33
trmH	NZ_CP080620	complement(1164623..1165312)	K3F56_RS05465	K3F56_05465	GO:0008173 - RNA methyltransferase activity [Evidence IEA]; GO:0009020 - tRNA (guanosine-2'-O-)-methyltransferase activity [Evidence IEA]	199.804	-1.76441	-3.39735	5.78584e-45	5.10899e-44	2.40633e-41
spoT	NZ_CP080620	complement(1165319..1167427)	K3F56_RS05470	K3F56_05470	GO:0008728 - GTP diphosphokinase activity [Evidence IEA]; GO:0008893 - guanosine-3',5'-bis(diphosphate) 3'-diphosphatase activity [Evidence IEA]	335.999	-1.50402	-2.83631	6.30297e-25	3.19294e-24	2.62141e-21
rpoZ	NZ_CP080620	complement(1167446..1167721)	K3F56_RS05475	K3F56_05475	GO:0003899 - DNA-directed 5'-3' RNA polymerase activity [Evidence IEA]	607.805	-1.09557	-2.13698	5.293e-16	1.89936e-15	2.20136e-12
gmk	NZ_CP080620	complement(1167776..1168399)	K3F56_RS05480	K3F56_05480	GO:0004385 - guanylate kinase activity [Evidence IEA]	359.905	-0.711607	-1.63763	1.17197e-08	2.91171e-08	4.8742e-05
ligB	NZ_CP080620	1168657..1170339	K3F56_RS05485	K3F56_05485	GO:0003911 - DNA ligase (NAD+) activity [Evidence IEA]	5.84977	1.44441	2.72151	1.06765e-11	3.11168e-11	4.44037e-08
yicG	NZ_CP080620	complement(1170336..1170953)	K3F56_RS05490	K3F56_05490		183.238	-1.89081	-3.70844	1.79065e-27	9.85093e-27	7.44731e-24
dinD	NZ_CP080620	complement(1171243..1172067)	K3F56_RS05495	K3F56_05495		20.0467	1.4506	2.73321	1.06406e-13	3.43324e-13	4.42544e-10
yicC	NZ_CP080620	complement(1172288..1173151)	K3F56_RS05500	K3F56_05500	GO:0016788 - hydrolase activity, acting on ester bonds [Evidence IEA]	218.964	-0.517122	-1.4311	3.85393e-05	7.54993e-05	0.160285
rph	NZ_CP080620	1173278..1173994	K3F56_RS05505	K3F56_05505	GO:0004549 - tRNA-specific ribonuclease activity [Evidence IEA]	121.331	-2.73872	-6.67478	3.47123e-69	5.42738e-68	1.44368e-65
pyrE	NZ_CP080620	1174060..1174701	K3F56_RS05510	K3F56_05510	GO:0004588 - orotate phosphoribosyltransferase activity [Evidence IEA]	10.2723	-0.321387	-1.24953	0.133782	0.171411	1
slmA	NZ_CP080620	complement(1174738..1175334)	K3F56_RS05515	K3F56_05515	GO:0003677 - DNA binding [Evidence IEA]	221.977	-1.19379	-2.28754	3.83007e-19	1.58185e-18	1.59293e-15
dut	NZ_CP080620	complement(1175441..1175899)	K3F56_RS05520	K3F56_05520	GO:0004170 - dUTP diphosphatase activity [Evidence IEA]; GO:0000287 - magnesium ion binding [Evidence IEA]	516.755	-0.65589	-1.57559	7.48427e-06	1.55247e-05	0.0311271
coaBC	NZ_CP080620	complement(1175877..1177097)	K3F56_RS05525	K3F56_05525	GO:0004632 - phosphopantothenate--cysteine ligase activity [Evidence IEA]; GO:0004633 - phosphopantothenoylcysteine decarboxylase activity [Evidence IEA]	163.076	-0.949496	-1.9312	1.48098e-15	5.2287e-15	6.1594e-12
radC	NZ_CP080620	1177269..1177937	K3F56_RS05530	K3F56_05530	GO:0003677 - DNA binding [Evidence IEA]	10.6321	0.575928	1.49064	0.00551937	0.00866884	1
rpmB	NZ_CP080620	1178154..1178390	K3F56_RS05535	K3F56_05535	GO:0003735 - structural constituent of ribosome [Evidence IEA]	5226.5	-1.85812	-3.62534	1.94136e-36	1.36618e-35	8.07411e-33
rpmG	NZ_CP080620	1178411..1178578	K3F56_RS05540	K3F56_05540	GO:0003735 - structural constituent of ribosome [Evidence IEA]	172.526	-1.78721	-3.45147	5.27555e-23	2.4933e-22	2.1941e-19
mutM	NZ_CP080620	1178676..1179485	K3F56_RS05545	K3F56_05545	GO:0003684 - damaged DNA binding [Evidence IEA]; GO:0019104 - DNA N-glycosylase activity [Evidence IEA]; GO:0003906 - DNA-(apurinic or apyrimidinic site) endonuclease activity [Evidence IEA]; GO:0016799 - hydrolase activity, hydrolyzing N-glycosyl compounds [Evidence IEA]; GO:0003676 - nucleic acid binding [Evidence IEA]; GO:0008534 - oxidized purine nucleobase lesion DNA N-glycosylase activity […	121.774	-3.11419	-8.65895	4.04343e-56	4.69738e-55	1.68166e-52
coaD	NZ_CP080620	complement(1179524..1180003)	K3F56_RS05550	K3F56_05550	GO:0004595 - pantetheine-phosphate adenylyltransferase activity [Evidence IEA]	48.7556	-0.895056	-1.85968	7.32507e-06	1.52173e-05	0.030465
waaA	NZ_CP080620	complement(1180011..1181288)	K3F56_RS05555	K3F56_05555	GO:0016740 - transferase activity [Evidence IEA]	96.6451	-1.37945	-2.60168	2.23134e-21	1.00543e-20	9.28014e-18
rfaQ	NZ_CP080620	1181694..1182764	K3F56_RS05560	K3F56_05560	GO:0016757 - glycosyltransferase activity [Evidence IEA]	153.328	-1.18327	-2.27091	2.45286e-19	1.02321e-18	1.02014e-15
rfaG	NZ_CP080620	1182761..1183885	K3F56_RS05565	K3F56_05565		143.84	-1.29398	-2.45204	7.46995e-32	4.67395e-31	3.10675e-28
rfaP	NZ_CP080620	1183878..1184675	K3F56_RS05570	K3F56_05570	GO:0016301 - kinase activity [Evidence IEA]	82.2627	-0.869833	-1.82745	6.56359e-09	1.66147e-08	2.7298e-05
rfaS	NZ_CP080620	1184712..1185647	K3F56_RS05575	K3F56_05575		38.8588	-0.487619	-1.40213	0.00394391	0.00630389	1
waaB	NZ_CP080620	1185691..1186770	K3F56_RS05580	K3F56_05580		65.7654	-0.403112	-1.32236	0.00830087	0.0127817	1
waaO	NZ_CP080620	1186770..1187789	K3F56_RS05585	K3F56_05585	GO:0008918 - lipopolysaccharide 3-alpha-galactosyltransferase activity [Evidence IEA]	74.3852	-0.529417	-1.44335	9.95553e-05	0.000187268	0.41405
rfaJ	NZ_CP080620	1187829..1188845	K3F56_RS05590	K3F56_05590		64.5301	-0.503444	-1.41759	0.00190017	0.00314603	1
rfaY	NZ_CP080620	1188863..1189561	K3F56_RS05595	K3F56_05595		51.304	-0.521264	-1.43521	0.00153689	0.0025722	1
waaZ	NZ_CP080620	1189632..1190483	K3F56_RS05600	K3F56_05600		46.9297	-0.443843	-1.36022	0.00585335	0.00916569	1
waaU	NZ_CP080620	1190516..1191589	K3F56_RS05605	K3F56_05605		53.6773	-0.00682085	-1.00474	0.967288	0.976444	1
waaL	NZ_CP080620	complement(1191621..1192880)	K3F56_RS05610	K3F56_05610		69.4208	-1.55582	-2.94	1.81955e-19	7.61318e-19	7.5675e-16
rfaC	NZ_CP080620	complement(1192890..1193849)	K3F56_RS05615	K3F56_05615	GO:0008920 - lipopolysaccharide heptosyltransferase activity [Evidence IEA]	140.268	-1.0921	-2.13184	1.42183e-18	5.69693e-18	5.91341e-15
rfaF	NZ_CP080620	complement(1193853..1194899)	K3F56_RS05620	K3F56_05620	GO:0016757 - glycosyltransferase activity [Evidence IEA]	209.301	-0.585722	-1.50079	3.86499e-06	8.18874e-06	0.0160745
rfaD	NZ_CP080620	complement(1194909..1195841)	K3F56_RS05625	K3F56_05625	GO:0008712 - ADP-glyceromanno-heptose 6-epimerase activity [Evidence IEA]	306.382	0.079165	1.05641	0.560306	0.615345	1
yibB	NZ_CP080620	1196145..1197002	K3F56_RS05630	K3F56_05630		40.5931	-0.314859	-1.24389	0.0668275	0.0905033	1
kbl	NZ_CP080620	1197277..1198473	K3F56_RS05635	K3F56_05635	GO:0008890 - glycine C-acetyltransferase activity [Evidence IEA]	608.076	1.03568	2.05008	8.45924e-16	3.01732e-15	3.5182e-12
tdh	NZ_CP080620	1198483..1199508	K3F56_RS05640	K3F56_05640	GO:0008743 - L-threonine 3-dehydrogenase activity [Evidence IEA]	667.954	0.525056	1.43899	9.74053e-05	0.000183806	0.405109
waaH	NZ_CP080620	1199747..1200781	K3F56_RS05645	K3F56_05645		2.92685	-1.08838	-2.12636	0.00197294	0.00326131	1
yibQ	NZ_CP080620	complement(1200768..1201727)	K3F56_RS05650	K3F56_05650		84.3882	-1.84481	-3.59205	2.53421e-31	1.53865e-30	1.05398e-27
envC	NZ_CP080620	complement(1201731..1202990)	K3F56_RS05655	K3F56_05655		127.729	-1.06879	-2.09767	2.97505e-15	1.0311e-14	1.23732e-11
gpmM	NZ_CP080620	complement(1203024..1204568)	K3F56_RS05660	K3F56_05660	GO:0004619 - phosphoglycerate mutase activity [Evidence IEA]	1154.86	1.95552	3.87856	3.49301e-43	2.90549e-42	1.45274e-39
yibN	NZ_CP080620	1204813..1205244	K3F56_RS05665	K3F56_05665		496.153	-0.792118	-1.73161	3.31807e-10	9.03722e-10	1.37998e-06
grxC	NZ_CP080620	1205386..1205637	K3F56_RS05670	K3F56_05670		546.352	0.468527	1.3837	0.00118506	0.00200925	1
secB	NZ_CP080620	1205700..1206167	K3F56_RS05675	K3F56_05675		1442.57	0.780878	1.71818	4.1094e-08	9.83371e-08	0.00017091
gpsA	NZ_CP080620	1206167..1207186	K3F56_RS05680	K3F56_05680	GO:0047952 - glycerol-3-phosphate dehydrogenase [NAD(P)+] activity [Evidence IEA]	448.046	0.25192	1.19079	0.0841397	0.111374	1
cysE	NZ_CP080620	1207266..1208087	K3F56_RS05685	K3F56_05685	GO:0009001 - serine O-acetyltransferase activity [Evidence IEA]	292.764	-0.107932	-1.07768	0.423379	0.481628	1
trmL	NZ_CP080620	complement(1208140..1208613)	K3F56_RS05690	K3F56_05690	GO:0008173 - RNA methyltransferase activity [Evidence IEA]	75.8581	-1.53868	-2.90528	4.60889e-19	1.89224e-18	1.91684e-15
lldD	NZ_CP080620	complement(1208811..1210001)	K3F56_RS05695	K3F56_05695		400.581	-3.12397	-8.71786	2.90617e-54	3.23175e-53	1.20867e-50
lldR	NZ_CP080620	complement(1209998..1210774)	K3F56_RS05700	K3F56_05700	GO:0003700 - DNA-binding transcription factor activity [Evidence IEA]	158.71	-2.77077	-6.8247	7.07486e-62	9.49173e-61	2.94244e-58
lldP	NZ_CP080620	complement(1210774..1212429)	K3F56_RS05705	K3F56_05705	GO:0015129 - lactate transmembrane transporter activity [Evidence IEA]	164.804	-1.71509	-3.28318	1.11034e-38	8.32052e-38	4.61789e-35
yibL	NZ_CP080620	complement(1212801..1213163)	K3F56_RS05710	K3F56_05710		44.7322	-0.292729	-1.22496	0.0967063	0.126717	1
yibT	NZ_CP080620	1213448..1213657	K3F56_RS05715	K3F56_05715		16.4546	1.08639	2.12343	0.00106333	0.00181097	1
mtlR	NZ_CP080620	complement(1213669..1214256)	K3F56_RS05720	K3F56_05720		53.0781	0.533244	1.44718	0.00157896	0.00263837	1
mtlD	NZ_CP080620	complement(1214256..1215404)	K3F56_RS05725	K3F56_05725	GO:0008926 - mannitol-1-phosphate 5-dehydrogenase activity [Evidence IEA]	219.276	0.981705	1.9748	1.45715e-15	5.14892e-15	6.06028e-12
mtlA	NZ_CP080620	complement(1215634..1217547)	K3F56_RS05730	K3F56_05730		113.653	1.36387	2.57374	3.47964e-27	1.8967e-26	1.44718e-23
yibI	NZ_CP080620	1218084..1218446	K3F56_RS05735	K3F56_05735		3.36221	0.850798	1.8035	0.0577953	0.0790953	1
yibH	NZ_CP080620	1218449..1219585	K3F56_RS05740	K3F56_05740	GO:0022857 - transmembrane transporter activity [Evidence IEA]	4.26243	0.790787	1.73002	0.000837761	0.00144096	1
K3F56_RS22075	NZ_CP080620	complement(1220045..1220566)	K3F56_RS22075			0.445968	1.31902	2.49496	0.16681	0.209977	1
yibG	NZ_CP080620	complement(1221190..1221651)	K3F56_RS05750	K3F56_05750		0.932432	1.17208	2.25336	0.110288	0.143116	1
K3F56_RS05755	NZ_CP080620	complement(1221663..1222621)	K3F56_RS05755	K3F56_05755		3.6286	-0.642888	-1.56145	0.0615218	0.083864	1
yibA	NZ_CP080620	complement(1222649..1223491)	K3F56_RS05760	K3F56_05760		6.85203	-0.669014	-1.58999	0.00690944	0.0107305	1
K3F56_RS05765	NZ_CP080620	complement(1223512..1224603)	K3F56_RS05765	K3F56_05765		5.55074	-0.61417	-1.53068	0.00831299	0.0127909	1
oppA	NZ_CP080620	1224790..1226421	K3F56_RS05770	K3F56_05770		380.649	0.246851	1.18661	0.0711322	0.0956789	1
oppB	NZ_CP080620	1226507..1227427	K3F56_RS05775	K3F56_05775		101.659	-1.23908	-2.36048	2.79014e-17	1.05397e-16	1.16042e-13
oppC	NZ_CP080620	1227442..1228350	K3F56_RS05780	K3F56_05780		182.945	-0.828299	-1.77559	3.87924e-09	9.97142e-09	1.61338e-05
oppD	NZ_CP080620	1228362..1229375	K3F56_RS05785	K3F56_05785		220.7	-0.743489	-1.67422	4.94944e-09	1.26597e-08	2.05847e-05
oppF	NZ_CP080620	1229372..1230376	K3F56_RS05790	K3F56_05790		207.94	-0.723659	-1.65136	4.88927e-09	1.25135e-08	2.03345e-05
yciU	NZ_CP080620	complement(1230429..1230758)	K3F56_RS05795	K3F56_05795		91.5275	0.062871	1.04454	0.697726	0.742729	1
cls	NZ_CP080620	complement(1230793..1232253)	K3F56_RS05800	K3F56_05800	GO:0008808 - cardiolipin synthase activity [Evidence IEA]	127.309	0.367394	1.29002	0.00324255	0.00523923	1
yciY	NZ_CP080620	1232396..1232569	K3F56_RS05805	K3F56_05805		15.0567	-0.0415683	-1.02923	0.896287	0.916787	1
kch	NZ_CP080620	complement(1232624..1233877)	K3F56_RS05810	K3F56_05810		25.4824	0.512871	1.42689	0.0012783	0.0021594	1
K3F56_RS05815	NZ_CP080620	1234382..1235575	K3F56_RS05815	K3F56_05815	GO:0003677 - DNA binding [Evidence IEA]	0	#N/A	#N/A	#N/A	#N/A	#N/A
K3F56_RS22235	NZ_CP080620	complement(1235572..1235769)	K3F56_RS22235			0	#N/A	#N/A	#N/A	#N/A	#N/A
K3F56_RS05820	NZ_CP080620	complement(1235811..1236050)	K3F56_RS05820	K3F56_05820		0	#N/A	#N/A	#N/A	#N/A	#N/A
K3F56_RS05825	NZ_CP080620	complement(1236053..1236902)	K3F56_RS05825	K3F56_05825	GO:0009007 - site-specific DNA-methyltransferase (adenine-specific) activity [Evidence IEA]	0	#N/A	#N/A	#N/A	#N/A	#N/A
K3F56_RS05830	NZ_CP080620	complement(1236935..1237087)	K3F56_RS05830	K3F56_05830		0	#N/A	#N/A	#N/A	#N/A	#N/A
K3F56_RS05835	NZ_CP080620	complement(1237084..1237512)	K3F56_RS05835	K3F56_05835		0	#N/A	#N/A	#N/A	#N/A	#N/A
K3F56_RS05840	NZ_CP080620	complement(1237509..1238189)	K3F56_RS05840	K3F56_05840		0.243935	1.62457	3.0835	0.227611	0.277524	1
K3F56_RS05845	NZ_CP080620	complement(1238186..1239103)	K3F56_RS05845	K3F56_05845		0	#N/A	#N/A	#N/A	#N/A	#N/A
gamL	NZ_CP080620	complement(1239113..1239394)	K3F56_RS05850	K3F56_05850		0	#N/A	#N/A	#N/A	#N/A	#N/A
K3F56_RS05855	NZ_CP080620	complement(1239402..1240370)	K3F56_RS05855	K3F56_05855		0.0342868	2.213	4.6364	0.404608	0.462171	1
K3F56_RS05860	NZ_CP080620	complement(1240475..1241311)	K3F56_RS05860	K3F56_05860		0	#N/A	#N/A	#N/A	#N/A	#N/A
K3F56_RS05865	NZ_CP080620	complement(1241322..1241531)	K3F56_RS05865	K3F56_05865		0	#N/A	#N/A	#N/A	#N/A	#N/A
K3F56_RS05870	NZ_CP080620	complement(1241528..1241686)	K3F56_RS05870	K3F56_05870		0	#N/A	#N/A	#N/A	#N/A	#N/A
K3F56_RS05875	NZ_CP080620	complement(1241688..1241897)	K3F56_RS05875	K3F56_05875		0	#N/A	#N/A	#N/A	#N/A	#N/A
K3F56_RS05880	NZ_CP080620	complement(1242053..1242349)	K3F56_RS05880	K3F56_05880		0	#N/A	#N/A	#N/A	#N/A	#N/A
K3F56_RS05885	NZ_CP080620	1242907..1243116	K3F56_RS05885	K3F56_05885		0	#N/A	#N/A	#N/A	#N/A	#N/A
K3F56_RS05890	NZ_CP080620	complement(1243147..1244013)	K3F56_RS05890	K3F56_05890		0	#N/A	#N/A	#N/A	#N/A	#N/A
K3F56_RS05895	NZ_CP080620	complement(1244150..1244860)	K3F56_RS05895	K3F56_05895		0	#N/A	#N/A	#N/A	#N/A	#N/A
K3F56_RS05900	NZ_CP080620	1244978..1245199	K3F56_RS05900	K3F56_05900		0	#N/A	#N/A	#N/A	#N/A	#N/A
K3F56_RS05905	NZ_CP080620	1245230..1245772	K3F56_RS05905	K3F56_05905		0	#N/A	#N/A	#N/A	#N/A	#N/A
K3F56_RS05910	NZ_CP080620	1245858..1246766	K3F56_RS05910	K3F56_05910		0	#N/A	#N/A	#N/A	#N/A	#N/A
K3F56_RS05915	NZ_CP080620	1246763..1247452	K3F56_RS05915	K3F56_05915		0	#N/A	#N/A	#N/A	#N/A	#N/A
K3F56_RS05920	NZ_CP080620	1247516..1248235	K3F56_RS05920	K3F56_05920		0	#N/A	#N/A	#N/A	#N/A	#N/A
K3F56_RS05925	NZ_CP080620	1248456..1248911	K3F56_RS05925	K3F56_05925		0	#N/A	#N/A	#N/A	#N/A	#N/A
K3F56_RS05930	NZ_CP080620	1248911..1249081	K3F56_RS05930	K3F56_05930		0	#N/A	#N/A	#N/A	#N/A	#N/A
K3F56_RS05935	NZ_CP080620	1249078..1249746	K3F56_RS05935	K3F56_05935		0	#N/A	#N/A	#N/A	#N/A	#N/A
K3F56_RS05940	NZ_CP080620	1249739..1250380	K3F56_RS05940	K3F56_05940		0	#N/A	#N/A	#N/A	#N/A	#N/A
K3F56_RS05945	NZ_CP080620	1250377..1250583	K3F56_RS05945	K3F56_05945		0	#N/A	#N/A	#N/A	#N/A	#N/A
K3F56_RS05950	NZ_CP080620	1250580..1250696	K3F56_RS05950	K3F56_05950		0	#N/A	#N/A	#N/A	#N/A	#N/A
K3F56_RS05955	NZ_CP080620	1250696..1251505	K3F56_RS05955	K3F56_05955	GO:0003677 - DNA binding [Evidence IEA]	0	#N/A	#N/A	#N/A	#N/A	#N/A
K3F56_RS05960	NZ_CP080620	1251984..1252208	K3F56_RS05960	K3F56_05960	GO:0042802 - identical protein binding [Evidence IEA]; GO:0140911 - pore-forming activity [Evidence IEA]	0	#N/A	#N/A	#N/A	#N/A	#N/A
K3F56_RS05965	NZ_CP080620	1252186..1252680	K3F56_RS05965	K3F56_05965		0	#N/A	#N/A	#N/A	#N/A	#N/A
K3F56_RS05970	NZ_CP080620	1252677..1253135	K3F56_RS05970	K3F56_05970		0	#N/A	#N/A	#N/A	#N/A	#N/A
K3F56_RS05975	NZ_CP080620	1253334..1253852	K3F56_RS05975	K3F56_05975		0	#N/A	#N/A	#N/A	#N/A	#N/A
K3F56_RS05980	NZ_CP080620	complement(1253924..1254538)	K3F56_RS05980	K3F56_05980		0	#N/A	#N/A	#N/A	#N/A	#N/A
K3F56_RS05985	NZ_CP080620	1254911..1255639	K3F56_RS05985	K3F56_05985		0	#N/A	#N/A	#N/A	#N/A	#N/A
K3F56_RS05990	NZ_CP080620	1255887..1256432	K3F56_RS05990	K3F56_05990		0	#N/A	#N/A	#N/A	#N/A	#N/A
K3F56_RS05995	NZ_CP080620	1256407..1258329	K3F56_RS05995	K3F56_05995		0	#N/A	#N/A	#N/A	#N/A	#N/A
K3F56_RS06000	NZ_CP080620	1258329..1258535	K3F56_RS06000	K3F56_06000		0	#N/A	#N/A	#N/A	#N/A	#N/A
K3F56_RS06005	NZ_CP080620	1258532..1260124	K3F56_RS06005	K3F56_06005	GO:0005198 - structural molecule activity [Evidence IEA]	0	#N/A	#N/A	#N/A	#N/A	#N/A
K3F56_RS06010	NZ_CP080620	1260105..1261448	K3F56_RS06010	K3F56_06010		0	#N/A	#N/A	#N/A	#N/A	#N/A
K3F56_RS06015	NZ_CP080620	1261458..1261790	K3F56_RS06015	K3F56_06015		0	#N/A	#N/A	#N/A	#N/A	#N/A
K3F56_RS06020	NZ_CP080620	1261858..1262826	K3F56_RS06020	K3F56_06020		0	#N/A	#N/A	#N/A	#N/A	#N/A
cynS	NZ_CP080620	1262815..1263285	K3F56_RS22080		GO:0008824 - cyanate hydratase activity [Evidence IEA]	7.8	1.10852	2.15624	0.00161207	0.00269045	1
cynX	NZ_CP080620	1263291..1264472	K3F56_RS06025	K3F56_06025		3.07543	0.756996	1.68997	0.00998581	0.0152519	1
lacA	NZ_CP080620	complement(1264575..1265186)	K3F56_RS06030	K3F56_06030		498.94	0.405487	1.32454	0.011652	0.0176542	1
lacY	NZ_CP080620	complement(1265252..1266505)	K3F56_RS06035	K3F56_06035		932.513	1.23235	2.34949	1.26919e-17	4.91488e-17	5.27858e-14
lacZ	NZ_CP080620	complement(1266557..1269538)	K3F56_RS06040	K3F56_06040		2377.3	-0.246774	-1.18655	0.179963	0.224495	1
lacI	NZ_CP080620	complement(1269661..1270743)	K3F56_RS06045	K3F56_06045		51.882	-0.901891	-1.86851	4.68865e-07	1.05749e-06	0.00195001
mhpR	NZ_CP080620	complement(1270820..1271653)	K3F56_RS06050	K3F56_06050	GO:0003677 - DNA binding [Evidence IEA]	14.5282	-0.491904	-1.4063	0.0152031	0.0226712	1
mhpA	NZ_CP080620	1271844..1273508	K3F56_RS06055	K3F56_06055	GO:0008688 - 3-(3-hydroxyphenyl)propionate hydroxylase activity [Evidence IEA]	0.832076	0.0794187	1.05659	0.853315	0.879538	1
mhpB	NZ_CP080620	1273510..1274454	K3F56_RS06060	K3F56_06060	GO:0047070 - 3-carboxyethylcatechol 2,3-dioxygenase activity [Evidence IEA]	1.77512	0.68861	1.61173	0.0442915	0.0618356	1
mhpC	NZ_CP080620	1274472..1275338	K3F56_RS06065	K3F56_06065		3.46774	0.619371	1.5362	0.0430848	0.060252	1
K3F56_RS06070	NZ_CP080620	1275348..1275572	K3F56_RS06070	K3F56_06070		1.49505	1.47262	2.77525	0.0562309	0.077132	1
K3F56_RS06075	NZ_CP080620	complement(1275685..1277781)	K3F56_RS06075	K3F56_06075		0	#N/A	#N/A	#N/A	#N/A	#N/A
K3F56_RS06080	NZ_CP080620	complement(1277797..1278348)	K3F56_RS06080	K3F56_06080	GO:0003677 - DNA binding [Evidence IEA]; GO:0000150 - DNA strand exchange activity [Evidence IEA]	0	#N/A	#N/A	#N/A	#N/A	#N/A
K3F56_RS06085	NZ_CP080620	1278512..1281520	K3F56_RS06085	K3F56_06085	GO:0004803 - transposase activity [Evidence IEA]	0	#N/A	#N/A	#N/A	#N/A	#N/A
K3F56_RS06090	NZ_CP080620	complement(1281551..1282255)	K3F56_RS06090	K3F56_06090		0.288209	-0.888096	-1.85073	0.427005	0.485089	1
yciI	NZ_CP080620	complement(1282555..1282851)	K3F56_RS06095	K3F56_06095		149.956	1.47911	2.78776	1.57434e-14	5.25495e-14	6.54767e-11
tonB	NZ_CP080620	1283075..1283794	K3F56_RS06100	K3F56_06100		310.072	-3.46749	-11.0616	1.21972e-106	3.31555e-105	5.0728e-103
yciA	NZ_CP080620	complement(1283834..1284232)	K3F56_RS06105	K3F56_06105	GO:0016790 - thiolester hydrolase activity [Evidence IEA]	1.1044	-0.21783	-1.16298	0.713018	0.756025	1
yciB	NZ_CP080620	complement(1284337..1284876)	K3F56_RS06110	K3F56_06110		130.164	-0.853879	-1.80735	1.84048e-08	4.51863e-08	7.65455e-05
yciC	NZ_CP080620	complement(1284906..1285649)	K3F56_RS06115	K3F56_06115		113.413	-1.038	-2.05338	2.57618e-14	8.53731e-14	1.07143e-10
K3F56_RS06120	NZ_CP080620	complement(1285677..1285766)	K3F56_RS06120	K3F56_06120		0	#N/A	#N/A	#N/A	#N/A	#N/A
ompW	NZ_CP080620	1286006..1286644	K3F56_RS06125	K3F56_06125		5882.44	5.15338	35.5896	1.97467e-104	5.03843e-103	8.21264e-101
yciE	NZ_CP080620	complement(1286704..1287210)	K3F56_RS06130	K3F56_06130	GO:0046872 - metal ion binding [Evidence IEA]	8.82648	2.0284	4.07952	1.70148e-09	4.46183e-09	7.07646e-06
yciF	NZ_CP080620	complement(1287256..1287756)	K3F56_RS06135	K3F56_06135	GO:0046872 - metal ion binding [Evidence IEA]	3.06737	1.56538	2.95955	0.000200865	0.000368341	0.835398
yciG	NZ_CP080620	complement(1287842..1288021)	K3F56_RS06140	K3F56_06140		0.155281	2.21291	4.63611	0.399939	0.457466	1
trpA	NZ_CP080620	complement(1288402..1289208)	K3F56_RS06145	K3F56_06145	GO:0004834 - tryptophan synthase activity [Evidence IEA]	111.339	-1.68536	-3.21621	5.30117e-17	1.98091e-16	2.20476e-13
trpB	NZ_CP080620	complement(1289208..1290401)	K3F56_RS06150	K3F56_06150	GO:0004834 - tryptophan synthase activity [Evidence IEA]	95.3477	-1.53576	-2.89942	5.70088e-20	2.44685e-19	2.371e-16
trpCF	NZ_CP080620	complement(1290413..1291774)	K3F56_RS06155	K3F56_06155	GO:0004425 - indole-3-glycerol-phosphate synthase activity [Evidence IEA]; GO:0004640 - phosphoribosylanthranilate isomerase activity [Evidence IEA]	33.9789	-0.947436	-1.92844	5.03005e-09	1.28501e-08	2.092e-05
trpD	NZ_CP080620	complement(1291775..1293370)	K3F56_RS06160	K3F56_06160	GO:0004048 - anthranilate phosphoribosyltransferase activity [Evidence IEA]	7.76788	-1.5601	-2.94875	8.16502e-13	2.51916e-12	3.39583e-09
trpE	NZ_CP080620	complement(1293370..1294932)	K3F56_RS06165	K3F56_06165	GO:0004049 - anthranilate synthase activity [Evidence IEA]	8.09567	-2.64966	-6.2752	3.34112e-24	1.65032e-23	1.38957e-20
trpL	NZ_CP080620	complement(1295024..1295068)	K3F56_RS06170	K3F56_06170		0	#N/A	#N/A	#N/A	#N/A	#N/A
rnm	NZ_CP080620	1295206..1296087	K3F56_RS06175	K3F56_06175		54.6739	-0.231059	-1.1737	0.160169	0.202229	1
yciO	NZ_CP080620	1296084..1296704	K3F56_RS06180	K3F56_06180	GO:0061710 - L-threonylcarbamoyladenylate synthase [Evidence IEA]	187.658	0.554733	1.4689	6.46312e-06	1.35008e-05	0.0268801
yciQ	NZ_CP080620	1296732..1298627	K3F56_RS06185	K3F56_06185		11.6049	-1.26372	-2.40113	9.56247e-10	2.54938e-09	3.97703e-06
rluB	NZ_CP080620	1298838..1299713	K3F56_RS06190	K3F56_06190	GO:0009982 - pseudouridine synthase activity [Evidence IEA]; GO:0003723 - RNA binding [Evidence IEA]	239.822	-2.443	-5.43772	2.36519e-45	2.11544e-44	9.83682e-42
cobO	NZ_CP080620	complement(1299753..1300343)	K3F56_RS06195	K3F56_06195	GO:0008817 - corrinoid adenosyltransferase activity [Evidence IEA]	118.98	1.58824	3.00683	1.58865e-20	6.92576e-20	6.60718e-17
yciK	NZ_CP080620	complement(1300340..1301098)	K3F56_RS06200	K3F56_06200	GO:0016491 - oxidoreductase activity [Evidence IEA]	196.408	1.85393	3.61483	6.4489e-45	5.6704e-44	2.6821e-41
sohB	NZ_CP080620	1301318..1302367	K3F56_RS06205	K3F56_06205	GO:0008233 - peptidase activity [Evidence IEA]	53.0347	0.178776	1.13192	0.308759	0.364466	1
yciN	NZ_CP080620	complement(1302403..1302654)	K3F56_RS06210	K3F56_06210		306.37	0.618777	1.53557	6.91922e-06	1.44101e-05	0.028777
topA	NZ_CP080620	1303034..1305631	K3F56_RS06215	K3F56_06215	GO:0003677 - DNA binding [Evidence IEA]; GO:0003917 - DNA topoisomerase type I (single strand cut, ATP-independent) activity [Evidence IEA]	662.89	-2.09124	-4.26114	3.09813e-51	3.14271e-50	1.28851e-47
cysB	NZ_CP080620	1305841..1306815	K3F56_RS06220	K3F56_06220	GO:0003700 - DNA-binding transcription factor activity [Evidence IEA]	179.735	-0.20719	-1.15444	0.133539	0.171152	1
ymiA	NZ_CP080620	1307134..1307274	K3F56_RS06225	K3F56_06225		0.226018	2.21298	4.63631	0.399923	0.457466	1
yciX	NZ_CP080620	1307277..1307444	K3F56_RS06230	K3F56_06230		19.249	2.23621	4.71159	5.64176e-08	1.33775e-07	0.000234641
ymiC	NZ_CP080620	1307558..1307653	K3F56_RS06235	K3F56_06235		0	#N/A	#N/A	#N/A	#N/A	#N/A
acnA	NZ_CP080620	1307817..1310492	K3F56_RS06240	K3F56_06240	GO:0003994 - aconitate hydratase activity [Evidence IEA]	109.362	-0.82282	-1.76886	8.08292e-10	2.16325e-09	3.36169e-06
ribA	NZ_CP080620	complement(1310556..1311146)	K3F56_RS06245	K3F56_06245	GO:0003935 - GTP cyclohydrolase II activity [Evidence IEA]	243.659	0.230384	1.17315	0.107061	0.139356	1
pgpB	NZ_CP080620	1311316..1312080	K3F56_RS06250	K3F56_06250	GO:0004609 - phosphatidylserine decarboxylase activity [Evidence IEA]	28.4399	0.353546	1.2777	0.0217839	0.0318115	1
lapA	NZ_CP080620	1312229..1312537	K3F56_RS06255	K3F56_06255		76.2421	-0.0279164	-1.01954	0.873064	0.896796	1
lapB	NZ_CP080620	1312544..1313713	K3F56_RS06260	K3F56_06260	GO:0005515 - protein binding [Evidence IEA]	92.4324	-0.496685	-1.41097	9.80074e-05	0.000184691	0.407613
pyrF	NZ_CP080620	1313907..1314644	K3F56_RS06265	K3F56_06265	GO:0004590 - orotidine-5'-phosphate decarboxylase activity [Evidence IEA]	125.036	-2.46631	-5.52629	1.43869e-42	1.18251e-41	5.98349e-39
yciH	NZ_CP080620	1314644..1314970	K3F56_RS06270	K3F56_06270		86.9309	-2.60714	-6.09296	2.10433e-33	1.38043e-32	8.7519e-30
osmB	NZ_CP080620	complement(1315096..1315314)	K3F56_RS06275	K3F56_06275		19.5127	0.59472	1.51018	0.0182452	0.0269084	1
yciT	NZ_CP080620	complement(1315583..1316332)	K3F56_RS06280	K3F56_06280	GO:0003700 - DNA-binding transcription factor activity [Evidence IEA]	124.804	0.408785	1.32757	0.00243864	0.00399618	1
yciZ	NZ_CP080620	complement(1316422..1316595)	K3F56_RS06285	K3F56_06285		15.653	-0.0268315	-1.01877	0.941003	0.954311	1
ymiD	NZ_CP080620	1316633..1316761	K3F56_RS06290	K3F56_06290		0	#N/A	#N/A	#N/A	#N/A	#N/A
pdeR	NZ_CP080620	complement(1316743..1318728)	K3F56_RS06295	K3F56_06295		28.7988	-1.12615	-2.18275	5.31661e-11	1.50934e-10	2.21118e-07
K3F56_RS06300	NZ_CP080620	1318782..1318886	K3F56_RS06300	K3F56_06300		0	#N/A	#N/A	#N/A	#N/A	#N/A
rnb	NZ_CP080620	complement(1318964..1320898)	K3F56_RS06305	K3F56_06305	GO:0008859 - exoribonuclease II activity [Evidence IEA]	348.091	-2.58444	-5.99783	5.22096e-60	6.62011e-59	2.1714e-56
yciW	NZ_CP080620	complement(1320966..1322093)	K3F56_RS06310	K3F56_06310		7.75084	-1.23013	-2.34588	2.9104e-08	7.02516e-08	0.000121043
fabI	NZ_CP080620	complement(1322237..1323025)	K3F56_RS06315	K3F56_06315		1482.42	-0.338653	-1.26457	0.0143248	0.0214614	1
ycjD	NZ_CP080620	complement(1323393..1323746)	K3F56_RS06320	K3F56_06320		7.20991	0.363757	1.28677	0.234017	0.284584	1
sapF	NZ_CP080620	complement(1323814..1324620)	K3F56_RS06325	K3F56_06325		79.4113	0.0901354	1.06447	0.531412	0.587491	1
sapD	NZ_CP080620	complement(1324622..1325614)	K3F56_RS06330	K3F56_06330		80.0025	-0.433088	-1.35012	0.00110042	0.00187261	1
sapC	NZ_CP080620	complement(1325614..1326504)	K3F56_RS06335	K3F56_06335		42.4723	-0.572346	-1.48694	0.000220012	0.000401858	0.915031
sapB	NZ_CP080620	complement(1326491..1327456)	K3F56_RS06340	K3F56_06340		44.5927	-1.14606	-2.21309	2.5072e-13	7.94169e-13	1.04274e-09
sapA	NZ_CP080620	complement(1327453..1329096)	K3F56_RS06345	K3F56_06345		84.4923	-0.584196	-1.4992	4.72947e-08	1.12657e-07	0.000196699
ymjA	NZ_CP080620	complement(1329409..1329654)	K3F56_RS06350	K3F56_06350		36.725	-0.867195	-1.82411	9.76629e-05	0.000184125	0.40618
puuP	NZ_CP080620	complement(1329788..1331173)	K3F56_RS06355	K3F56_06355		2.9183	-0.571815	-1.48639	0.0716102	0.0962706	1
K3F56_RS06360	NZ_CP080620	complement(1331163..1331327)	K3F56_RS06360	K3F56_06360		0.946812	-3.74055	-13.3665	0.133144	0.170698	1
puuA	NZ_CP080620	complement(1331476..1332894)	K3F56_RS06365	K3F56_06365		5.39242	-0.571289	-1.48585	0.0164393	0.0243921	1
puuD	NZ_CP080620	1333106..1333870	K3F56_RS06370	K3F56_06370	GO:0016787 - hydrolase activity [Evidence IEA]	5.18394	-0.368923	-1.29139	0.18476	0.230065	1
puuR	NZ_CP080620	1333897..1334454	K3F56_RS06375	K3F56_06375		29.9986	-0.603546	-1.51945	0.000330723	0.000594415	1
puuC	NZ_CP080620	1334729..1336216	K3F56_RS06380	K3F56_06380	GO:0016620 - oxidoreductase activity, acting on the aldehyde or oxo group of donors, NAD or NADP as acceptor [Evidence IEA]	2.9207	-0.244661	-1.18481	0.353859	0.411319	1
puuB	NZ_CP080620	1336218..1337498	K3F56_RS06385	K3F56_06385		2.26391	-0.88713	-1.84949	0.00455957	0.00724064	1
puuE	NZ_CP080620	1337536..1338801	K3F56_RS06390	K3F56_06390	GO:0003867 - 4-aminobutyrate transaminase activity [Evidence IEA]	1.95934	0.505816	1.41993	0.082768	0.109978	1
pspF	NZ_CP080620	complement(1338921..1339898)	K3F56_RS06395	K3F56_06395		33.1563	0.735101	1.66451	1.90109e-05	3.83632e-05	0.0790665
pspA	NZ_CP080620	1340065..1340733	K3F56_RS06400	K3F56_06400		200.592	1.40698	2.65182	3.89403e-24	1.9166e-23	1.61953e-20
pspB	NZ_CP080620	1340787..1341011	K3F56_RS06405	K3F56_06405		30.9266	1.13133	2.1906	2.98796e-07	6.82423e-07	0.00124269
pspC	NZ_CP080620	1341011..1341370	K3F56_RS06410	K3F56_06410		38.708	1.0158	2.02203	3.05003e-08	7.34941e-08	0.000126851
pspD	NZ_CP080620	1341379..1341600	K3F56_RS06415	K3F56_06415		5.20343	0.411375	1.32995	0.36204	0.419422	1
pspE	NZ_CP080620	1341675..1341989	K3F56_RS06420	K3F56_06420		536.901	3.2246	9.34759	1.21538e-98	2.88844e-97	5.05477e-95
ycjM	NZ_CP080620	1342202..1343881	K3F56_RS06425	K3F56_06425		6.48126	2.10506	4.30216	1.70848e-20	7.4326e-20	7.10557e-17
ycjN	NZ_CP080620	1343895..1345187	K3F56_RS06430	K3F56_06430	GO:0140359 - ABC-type transporter activity [Evidence IEA]; GO:0042626 - ATPase-coupled transmembrane transporter activity [Evidence IEA]	12.591	2.86111	7.26575	2.06656e-35	1.41362e-34	8.59482e-32
ycjO	NZ_CP080620	1345208..1346089	K3F56_RS06435	K3F56_06435	GO:0140359 - ABC-type transporter activity [Evidence IEA]; GO:0042626 - ATPase-coupled transmembrane transporter activity [Evidence IEA]	5.81388	2.43769	5.41773	4.38957e-12	1.30869e-11	1.82562e-08
ycjP	NZ_CP080620	1346076..1346918	K3F56_RS06440	K3F56_06440		4.8482	1.89926	3.73021	2.44021e-08	5.94193e-08	0.000101488
ycjQ	NZ_CP080620	1346949..1348001	K3F56_RS06445	K3F56_06445		21.8429	1.86942	3.65385	1.5861e-17	6.10232e-17	6.59661e-14
ycjR	NZ_CP080620	1348020..1348808	K3F56_RS06450	K3F56_06450	GO:0016853 - isomerase activity [Evidence IEA]	19.2862	1.63785	3.11202	2.20903e-16	8.07325e-16	9.18736e-13
ycjS	NZ_CP080620	1348818..1349873	K3F56_RS06455	K3F56_06455	GO:0016491 - oxidoreductase activity [Evidence IEA]; GO:0016651 - oxidoreductase activity, acting on NAD(P)H [Evidence IEA]	13.3344	1.30904	2.47777	4.26278e-10	1.15573e-09	1.77289e-06
ycjT	NZ_CP080620	1349870..1352137	K3F56_RS06460	K3F56_06460		5.91693	0.876832	1.83634	3.58282e-06	7.61807e-06	0.0149009
pgmB	NZ_CP080620	1352134..1352793	K3F56_RS06465	K3F56_06465	GO:0008801 - beta-phosphoglucomutase activity [Evidence IEA]	2.4187	0.854574	1.80823	0.0323126	0.0458662	1
K3F56_RS06470	NZ_CP080620	1352807..1353888	K3F56_RS06470	K3F56_06470	GO:0140359 - ABC-type transporter activity [Evidence IEA]; GO:0005524 - ATP binding [Evidence IEA]; GO:0016887 - ATP hydrolysis activity [Evidence IEA]; GO:0042626 - ATPase-coupled transmembrane transporter activity [Evidence IEA]	2.25988	1.05592	2.07904	0.0059717	0.00933345	1
ompG	NZ_CP080620	1353933..1354838	K3F56_RS06475	K3F56_06475		0.825896	1.49331	2.81534	0.00665613	0.0103642	1
ycjW	NZ_CP080620	complement(1354949..1355947)	K3F56_RS06480	K3F56_06480	GO:0003700 - DNA-binding transcription factor activity [Evidence IEA]; GO:0043565 - sequence-specific DNA binding [Evidence IEA]; GO:0000976 - transcription cis-regulatory region binding [Evidence IEA]	16.4669	-0.822622	-1.76862	9.76559e-05	0.000184125	0.406151
ycjX	NZ_CP080620	1356103..1357500	K3F56_RS06485	K3F56_06485		182.2	-2.28322	-4.86762	4.93048e-63	6.76761e-62	2.05059e-59
ycjF	NZ_CP080620	1357497..1358558	K3F56_RS06490	K3F56_06490		121.661	-2.2366	-4.71284	1.81899e-55	2.07834e-54	7.56517e-52
tyrR	NZ_CP080620	1358706..1360247	K3F56_RS06495	K3F56_06495	GO:0008134 - transcription factor binding [Evidence IEA]	144.659	0.227736	1.171	0.0703924	0.0948371	1
tpx	NZ_CP080620	complement(1360291..1360797)	K3F56_RS06500	K3F56_06500	GO:0016684 - oxidoreductase activity, acting on peroxide as acceptor [Evidence IEA]; GO:0008379 - thioredoxin peroxidase activity [Evidence IEA]	1921	-1.72957	-3.31629	5.66312e-30	3.33611e-29	2.35529e-26
ycjG	NZ_CP080620	1360916..1361881	K3F56_RS06505	K3F56_06505	GO:0016855 - racemase and epimerase activity, acting on amino acids and derivatives [Evidence IEA]	36.3107	0.600335	1.51607	0.000265359	0.000480257	1
mpaA	NZ_CP080620	complement(1361856..1362584)	K3F56_RS06510	K3F56_06510	GO:0004181 - metallocarboxypeptidase activity [Evidence IEA]; GO:0008270 - zinc ion binding [Evidence IEA]	83.2734	1.37015	2.58498	2.44333e-15	8.52503e-15	1.01618e-11
K3F56_RS06515	NZ_CP080620	complement(1362711..1362848)	K3F56_RS06515	K3F56_06515		0.20254	2.21291	4.63611	0.399939	0.457466	1
ycjY	NZ_CP080620	complement(1362919..1363839)	K3F56_RS06520	K3F56_06520	GO:0016787 - hydrolase activity [Evidence IEA]	5.65758	0.586524	1.50162	0.00734327	0.0113677	1
pgrR	NZ_CP080620	1363977..1364876	K3F56_RS06525	K3F56_06525		21.9999	-0.462018	-1.37747	0.0112014	0.01699	1
mppA	NZ_CP080620	1365213..1366826	K3F56_RS06530	K3F56_06530		69.7104	0.197535	1.14674	0.0905569	0.119412	1
ynaI	NZ_CP080620	complement(1366877..1367908)	K3F56_RS06535	K3F56_06535		25.5352	0.109097	1.07855	0.495599	0.552748	1
aqpZ	NZ_CP080620	complement(1368299..1368994)	K3F56_RS06540	K3F56_06540	GO:0015250 - water channel activity [Evidence IEA]	9.33992	-1.2707	-2.41279	3.0897e-06	6.60331e-06	0.01285
ybjD	NZ_CP080620	1369420..1371078	K3F56_RS06545	K3F56_06545		67.5951	1.43298	2.70004	5.13878e-25	2.60955e-24	2.13722e-21
ybjX	NZ_CP080620	complement(1371075..1372031)	K3F56_RS06550	K3F56_06550		619.226	-1.15552	-2.22764	6.33272e-13	1.96404e-12	2.63378e-09
macA	NZ_CP080620	1372182..1373297	K3F56_RS06555	K3F56_06555	GO:0022857 - transmembrane transporter activity [Evidence IEA]	27.1768	0.494008	1.40835	0.00256231	0.00419058	1
macB	NZ_CP080620	1373294..1375240	K3F56_RS06560	K3F56_06560	GO:0005524 - ATP binding [Evidence IEA]; GO:0022857 - transmembrane transporter activity [Evidence IEA]	35.1879	-0.967635	-1.95563	1.12017e-09	2.96927e-09	4.65879e-06
cspD	NZ_CP080620	complement(1375313..1375537)	K3F56_RS06565	K3F56_06565		1040.06	4.48555	22.4019	1.54631e-228	1.16929e-226	6.43109e-225
yljB	NZ_CP080620	1375687..1375761	K3F56_RS06570	K3F56_06570		0	#N/A	#N/A	#N/A	#N/A	#N/A
clpS	NZ_CP080620	1375860..1376180	K3F56_RS06575	K3F56_06575		82.7942	0.308648	1.23855	0.0908898	0.119775	1
clpA	NZ_CP080620	1376211..1378487	K3F56_RS06580	K3F56_06580	GO:0005524 - ATP binding [Evidence IEA]; GO:0016887 - ATP hydrolysis activity [Evidence IEA]	687.902	1.00304	2.00421	2.01152e-10	5.54769e-10	8.36592e-07
infA	NZ_CP080620	complement(1379172..1379390)	K3F56_RS06590	K3F56_06590	GO:0003743 - translation initiation factor activity [Evidence IEA]	1850.72	-2.35045	-5.09983	8.6879e-72	1.43956e-70	3.6133e-68
aat	NZ_CP080620	complement(1379675..1380379)	K3F56_RS06595	K3F56_06595	GO:0008914 - leucyl-tRNA--protein transferase activity [Evidence IEA]	44.4927	-0.545713	-1.45974	0.000739301	0.00128222	1
cydC	NZ_CP080620	complement(1380421..1382142)	K3F56_RS06600	K3F56_06600	GO:0140359 - ABC-type transporter activity [Evidence IEA]; GO:0005524 - ATP binding [Evidence IEA]; GO:0042626 - ATPase-coupled transmembrane transporter activity [Evidence IEA]	92.996	-0.288667	-1.22151	0.0195023	0.0286608	1
cydD	NZ_CP080620	complement(1382143..1383909)	K3F56_RS06605	K3F56_06605	GO:0140359 - ABC-type transporter activity [Evidence IEA]; GO:0005524 - ATP binding [Evidence IEA]	99.8145	-1.02461	-2.0344	6.92831e-14	2.26176e-13	2.88148e-10
trxB	NZ_CP080620	complement(1384032..1384997)	K3F56_RS06610	K3F56_06610	GO:0004791 - thioredoxin-disulfide reductase (NADP) activity [Evidence IEA]	506.806	-1.33176	-2.51709	7.66368e-19	3.11566e-18	3.18732e-15
lrp	NZ_CP080620	1385542..1386036	K3F56_RS06615	K3F56_06615		396.622	0.375682	1.29745	0.0136031	0.0204464	1
ftsK	NZ_CP080620	1386171..1390160	K3F56_RS06620	K3F56_06620	GO:0005524 - ATP binding [Evidence IEA]; GO:0003677 - DNA binding [Evidence IEA]	187.648	-0.440412	-1.35699	0.000768602	0.00133081	1
lolA	NZ_CP080620	1390319..1390930	K3F56_RS06625	K3F56_06625	GO:0008320 - protein transmembrane transporter activity [Evidence IEA]	205.043	-0.0608634	-1.04309	0.630953	0.680004	1
rarA	NZ_CP080620	1390941..1392284	K3F56_RS06630	K3F56_06630		164.297	-1.04689	-2.06607	4.93231e-16	1.77452e-15	2.05135e-12
serS	NZ_CP080620	1392375..1393667	K3F56_RS06635	K3F56_06635	GO:0004828 - serine-tRNA ligase activity [Evidence IEA]	1718.01	0.00816373	1.00567	0.962083	0.971897	1
dmsA	NZ_CP080620	1393906..1396350	K3F56_RS06640	K3F56_06640	GO:0009389 - dimethyl sulfoxide reductase activity [Evidence IEA]; GO:0030151 - molybdenum ion binding [Evidence IEA]	836.626	4.94731	30.8524	5.46568e-86	1.09287e-84	2.27318e-82
dmsB	NZ_CP080620	1396361..1396978	K3F56_RS06645	K3F56_06645		561.219	5.78367	55.0881	7.28031e-243	6.05576e-241	3.02788e-239
dmsC	NZ_CP080620	1396980..1397843	K3F56_RS06650	K3F56_06650		418.155	5.44949	43.6978	2.6324e-295	3.4213e-293	1.09482e-291
ycaC	NZ_CP080620	complement(1397878..1398504)	K3F56_RS06655	K3F56_06655	GO:0016787 - hydrolase activity [Evidence IEA]	57.15	2.86705	7.29574	6.31913e-47	5.85329e-46	2.62813e-43
ycaD	NZ_CP080620	1398818..1399966	K3F56_RS06660	K3F56_06660		18.259	-1.9041	-3.74277	6.90567e-24	3.36702e-23	2.87207e-20
ycaM	NZ_CP080620	1400176..1401606	K3F56_RS06665	K3F56_06665	GO:0022857 - transmembrane transporter activity [Evidence IEA]	13.9511	2.16692	4.49062	6.47287e-24	3.1597e-23	2.69207e-20
ycaN	NZ_CP080620	complement(1401607..1402515)	K3F56_RS06670	K3F56_06670	GO:0001216 - DNA-binding transcription activator activity [Evidence IEA]	6.65639	0.740335	1.67056	0.000778302	0.00134649	1
ycaK	NZ_CP080620	1402615..1403205	K3F56_RS06675	K3F56_06675		3.42998	-0.455821	-1.37156	0.195176	0.241948	1
pflA	NZ_CP080620	complement(1403287..1404027)	K3F56_RS06680	K3F56_06680	GO:0051539 - 4 iron, 4 sulfur cluster binding [Evidence IEA]; GO:0043365 - [formate-C-acetyltransferase]-activating enzyme activity [Evidence IEA]	234.357	0.93729	1.91493	1.44691e-10	4.02522e-10	6.0177e-07
pflB	NZ_CP080620	complement(1404219..1406501)	K3F56_RS06685	K3F56_06685	GO:0008861 - formate C-acetyltransferase activity [Evidence IEA]	17483.7	3.96749	15.6434	1.41756e-75	2.47716e-74	5.89565e-72
focA	NZ_CP080620	complement(1406556..1407413)	K3F56_RS06690	K3F56_06690		681.118	0.420436	1.33833	0.0663741	0.0899772	1
ycaO	NZ_CP080620	complement(1407819..1409579)	K3F56_RS06695	K3F56_06695		236.867	-2.97316	-7.85254	9.50261e-89	1.94686e-87	3.95213e-85
ycaP	NZ_CP080620	1409709..1410401	K3F56_RS06700	K3F56_06700		4.02044	0.819498	1.76479	0.00734429	0.0113677	1
serC	NZ_CP080620	1410600..1411688	K3F56_RS06705	K3F56_06705	GO:0003824 - catalytic activity [Evidence IEA]; GO:0004648 - O-phospho-L-serine:2-oxoglutarate aminotransferase activity [Evidence IEA]	319.093	-0.284714	-1.21817	0.083585	0.110781	1
aroA	NZ_CP080620	1411759..1413042	K3F56_RS06710	K3F56_06710	GO:0003866 - 3-phosphoshikimate 1-carboxyvinyltransferase activity [Evidence IEA]	158.818	-1.84932	-3.60331	5.93706e-32	3.72995e-31	2.46922e-28
ycaL	NZ_CP080620	1413211..1413975	K3F56_RS06715	K3F56_06715		9.81155	-0.404385	-1.32352	0.0702195	0.0946347	1
cmk	NZ_CP080620	1414148..1414831	K3F56_RS06720	K3F56_06720	GO:0004127 - cytidylate kinase activity [Evidence IEA]	718.129	-2.30636	-4.94634	9.94489e-54	1.08274e-52	4.13608e-50
rpsA	NZ_CP080620	1414942..1416615	K3F56_RS06725	K3F56_06725	GO:0003723 - RNA binding [Evidence IEA]; GO:0003735 - structural constituent of ribosome [Evidence IEA]	5929.76	-1.08417	-2.12015	6.83201e-08	1.61079e-07	0.000284143
ihfB	NZ_CP080620	1416775..1417059	K3F56_RS06730	K3F56_06730	GO:0003677 - DNA binding [Evidence IEA]	171.652	-0.377887	-1.29944	0.0294086	0.0421033	1
ycaI	NZ_CP080620	1417267..1419531	K3F56_RS06735	K3F56_06735		5.84178	0.67438	1.59591	0.00099934	0.00170618	1
msbA	NZ_CP080620	1419568..1421316	K3F56_RS06740	K3F56_06740	GO:0140359 - ABC-type transporter activity [Evidence IEA]; GO:0005524 - ATP binding [Evidence IEA]; GO:0034040 - ATPase-coupled lipid transmembrane transporter activity [Evidence IEA]	189.534	-1.84301	-3.58757	2.97431e-43	2.47899e-42	1.23701e-39
lpxK	NZ_CP080620	1421313..1422299	K3F56_RS06745	K3F56_06745	GO:0009029 - tetraacyldisaccharide 4'-kinase activity [Evidence IEA]	96.6135	-1.71264	-3.2776	3.4931e-28	1.94482e-27	1.45278e-24
ycaQ	NZ_CP080620	1422336..1423568	K3F56_RS06750	K3F56_06750		15.9894	-0.192289	-1.14257	0.304895	0.360653	1
ycaR	NZ_CP080620	1423620..1423802	K3F56_RS06755	K3F56_06755		80.1789	0.074031	1.05265	0.668971	0.716336	1
kdsB	NZ_CP080620	1423799..1424545	K3F56_RS06760	K3F56_06760	GO:0008690 - 3-deoxy-manno-octulosonate cytidylyltransferase activity [Evidence IEA]	243.382	0.286265	1.21948	0.0258946	0.0374333	1
ycbJ	NZ_CP080620	1424699..1425592	K3F56_RS06765	K3F56_06765		743.575	5.05986	33.3557	4.53797e-135	1.61311e-133	1.88734e-131
elyC	NZ_CP080620	complement(1425569..1426348)	K3F56_RS06770	K3F56_06770		14.4403	-1.09949	-2.14279	2.24505e-07	5.15296e-07	0.000933716
cmoM	NZ_CP080620	1426484..1427269	K3F56_RS06775	K3F56_06775		203.488	-0.753595	-1.68599	9.25644e-08	2.16765e-07	0.000384975
mukF	NZ_CP080620	1427266..1428588	K3F56_RS06780	K3F56_06780	GO:0005509 - calcium ion binding [Evidence IEA]	150.566	-0.889697	-1.85279	1.32459e-15	4.68448e-15	5.50895e-12
mukE	NZ_CP080620	1428569..1429273	K3F56_RS06785	K3F56_06785		270.643	-0.721398	-1.64878	6.83865e-09	1.72794e-08	2.84419e-05
mukB	NZ_CP080620	1429273..1433733	K3F56_RS06790	K3F56_06790	GO:0003677 - DNA binding [Evidence IEA]	320.642	-0.551849	-1.46596	9.92412e-05	0.000186762	0.412744
ldtD	NZ_CP080620	1433994..1435841	K3F56_RS06795	K3F56_06795	GO:0016740 - transferase activity [Evidence IEA]	85.0716	0.535984	1.44993	0.00016908	0.000311979	0.703202
mepK	NZ_CP080620	1436022..1436570	K3F56_RS06800	K3F56_06800		229.842	0.423226	1.34092	0.000120775	0.000225348	0.502301
gloC	NZ_CP080620	1436597..1437244	K3F56_RS06805	K3F56_06805		119.302	-0.0678716	-1.04817	0.646867	0.694814	1
aspC	NZ_CP080620	complement(1437466..1438656)	K3F56_RS06810	K3F56_06810		439.605	0.182922	1.13518	0.187081	0.232676	1
ompF	NZ_CP080620	complement(1438841..1439929)	K3F56_RS06815	K3F56_06815		7770.61	3.12236	8.70812	1.12305e-60	1.44606e-59	4.67078e-57
asnS	NZ_CP080620	complement(1440532..1441932)	K3F56_RS06820	K3F56_06820	GO:0004816 - asparagine-tRNA ligase activity [Evidence IEA]; GO:0005524 - ATP binding [Evidence IEA]	827.55	-2.08925	-4.25526	2.07177e-52	2.1731e-51	8.6165e-49
pncB	NZ_CP080620	complement(1442101..1443303)	K3F56_RS06825	K3F56_06825	GO:0004516 - nicotinate phosphoribosyltransferase activity [Evidence IEA]	185.473	-1.5801	-2.9899	1.57461e-43	1.33106e-42	6.54881e-40
pepN	NZ_CP080620	1443569..1446181	K3F56_RS06830	K3F56_06830	GO:0004177 - aminopeptidase activity [Evidence IEA]; GO:0008237 - metallopeptidase activity [Evidence IEA]	453.759	0.657185	1.577	2.12857e-06	4.59644e-06	0.00885273
ssuB	NZ_CP080620	complement(1446224..1446991)	K3F56_RS06835	K3F56_06835	GO:0005524 - ATP binding [Evidence IEA]	2.80726	-0.818658	-1.76376	0.022089	0.0322005	1
ssuC	NZ_CP080620	complement(1446988..1447779)	K3F56_RS06840	K3F56_06840		1.6446	0.41847	1.33651	0.360222	0.417574	1
ssuD	NZ_CP080620	complement(1447790..1448935)	K3F56_RS06845	K3F56_06845	GO:0008726 - alkanesulfonate monooxygenase activity [Evidence IEA]; GO:0010181 - FMN binding [Evidence IEA]	2.55973	0.224412	1.1683	0.445707	0.503721	1
ssuA	NZ_CP080620	complement(1448932..1449891)	K3F56_RS06850	K3F56_06850		1.47082	-0.70657	-1.63192	0.102329	0.133539	1
ssuE	NZ_CP080620	complement(1449884..1450459)	K3F56_RS06855	K3F56_06855	GO:0008752 - FMN reductase (NAD(P)H) activity [Evidence IEA]	0.719465	-0.265212	-1.20181	0.662293	0.709917	1
elfA	NZ_CP080620	1450815..1451354	K3F56_RS06860	K3F56_06860		7.65683	0.00316271	1.00219	0.988805	0.993103	1
elfD	NZ_CP080620	1451437..1452138	K3F56_RS06865	K3F56_06865		0.822145	-0.459958	-1.3755	0.452932	0.5105	1
elfC	NZ_CP080620	1452163..1454763	K3F56_RS06870	K3F56_06870	GO:0015473 - fimbrial usher porin activity [Evidence IEA]; GO:0005515 - protein binding [Evidence IEA]	1.62819	-0.663301	-1.5837	0.0162456	0.0241392	1
elfG	NZ_CP080620	1454754..1455824	K3F56_RS06875	K3F56_06875		3.9599	-1.0081	-2.01126	0.00203294	0.00335383	1
ycbU	NZ_CP080620	1455836..1456378	K3F56_RS06880	K3F56_06880		2.7574	-1.50524	-2.83871	0.00165492	0.00275532	1
ycbV	NZ_CP080620	1456386..1456901	K3F56_RS06885	K3F56_06885		4.45112	0.185699	1.13737	0.574171	0.626602	1
ycbF	NZ_CP080620	1456867..1457604	K3F56_RS06890	K3F56_06890		4.43935	0.240342	1.18127	0.396949	0.455298	1
pyrD	NZ_CP080620	1457715..1458725	K3F56_RS06895	K3F56_06895	GO:0004152 - dihydroorotate dehydrogenase activity [Evidence IEA]	63.4863	-1.27912	-2.42692	1.31677e-10	3.67054e-10	5.47645e-07
zapC	NZ_CP080620	1458899..1459441	K3F56_RS06900	K3F56_06900		98.9166	1.41103	2.65927	1.27751e-15	4.52184e-15	5.31316e-12
ycbX	NZ_CP080620	complement(1459438..1460547)	K3F56_RS06905	K3F56_06905		108.209	-0.326684	-1.25413	0.0245695	0.0356168	1
rlmKL	NZ_CP080620	1460791..1462899	K3F56_RS06910	K3F56_06910	GO:0003723 - RNA binding [Evidence IEA]; GO:0008990 - rRNA (guanine-N2-)-methyltransferase activity [Evidence IEA]	231.85	-2.24046	-4.72548	1.6114e-49	1.56951e-48	6.70182e-46
uup	NZ_CP080620	1462911..1464818	K3F56_RS06915	K3F56_06915	GO:0005524 - ATP binding [Evidence IEA]	187.928	-1.28601	-2.43852	1.33447e-18	5.35718e-18	5.55004e-15
pqiA	NZ_CP080620	1464948..1466201	K3F56_RS06920	K3F56_06920		57.2247	-1.11954	-2.17278	2.46412e-12	7.41016e-12	1.02483e-08
pqiB	NZ_CP080620	1466206..1467846	K3F56_RS06925	K3F56_06925		59.8541	-0.929162	-1.90417	1.93296e-10	5.33456e-10	8.03918e-07
pqiC	NZ_CP080620	1467843..1468406	K3F56_RS06930	K3F56_06930		55.8408	-0.413647	-1.33205	0.0139391	0.0209061	1
rmf	NZ_CP080620	1468662..1468829	K3F56_RS06935	K3F56_06935	GO:0043022 - ribosome binding [Evidence IEA]	381.811	4.69808	25.9576	5.59976e-107	1.54234e-105	2.32894e-103
fabA	NZ_CP080620	complement(1468899..1469417)	K3F56_RS06940	K3F56_06940	GO:0008693 - (3R)-3-hydroxydecanoyl-[acyl-carrier-protein] dehydratase activity [Evidence IEA]	889.338	-1.01766	-2.02463	5.85261e-11	1.65585e-10	2.4341e-07
ycbZ	NZ_CP080620	complement(1469486..1471246)	K3F56_RS06945	K3F56_06945		176.185	-0.828494	-1.77583	9.29927e-11	2.61322e-10	3.86757e-07
matP	NZ_CP080620	1471432..1471884	K3F56_RS06950	K3F56_06950	GO:0043565 - sequence-specific DNA binding [Evidence IEA]	28.4084	1.48181	2.79299	6.06442e-11	1.71461e-10	2.52219e-07
ompA	NZ_CP080620	complement(1471960..1473000)	K3F56_RS06955	K3F56_06955		11715.2	-0.524926	-1.43886	0.00544789	0.00857274	1
sulA	NZ_CP080620	complement(1473357..1473866)	K3F56_RS06960	K3F56_06960	GO:0005515 - protein binding [Evidence IEA]	198.915	0.96354	1.95009	8.66669e-12	2.53836e-11	3.60448e-08
sxy	NZ_CP080620	1474085..1474714	K3F56_RS06965	K3F56_06965		60.0438	1.61076	3.05413	4.69396e-21	2.09241e-20	1.95222e-17
yccS	NZ_CP080620	complement(1474677..1476839)	K3F56_RS06970	K3F56_06970		61.1567	-1.85624	-3.62064	2.74031e-40	2.15851e-39	1.1397e-36
yccF	NZ_CP080620	complement(1476849..1477295)	K3F56_RS06975	K3F56_06975		83.1392	-1.30803	-2.47604	1.0065e-13	3.25509e-13	4.18604e-10
helD	NZ_CP080620	1477418..1479472	K3F56_RS06980	K3F56_06980	GO:0005524 - ATP binding [Evidence IEA]; GO:0003677 - DNA binding [Evidence IEA]; GO:0003678 - DNA helicase activity [Evidence IEA]	75.787	0.559996	1.47427	9.82411e-05	0.000185047	0.408585
mgsA	NZ_CP080620	complement(1479504..1479962)	K3F56_RS06985	K3F56_06985	GO:0008929 - methylglyoxal synthase activity [Evidence IEA]	1408.63	2.23776	4.71665	1.31771e-44	1.14892e-43	5.48034e-41
yccT	NZ_CP080620	complement(1480058..1480720)	K3F56_RS06990	K3F56_06990		10.3333	1.63204	3.09951	6.26479e-13	1.94528e-12	2.60553e-09
yccU	NZ_CP080620	1480893..1481306	K3F56_RS06995	K3F56_06995	GO:0120225 - coenzyme A binding [Evidence IEA]	30.0907	0.692185	1.61573	0.00135514	0.00227994	1
hspQ	NZ_CP080620	complement(1481351..1481668)	K3F56_RS07000	K3F56_07000		442.105	-0.943018	-1.92255	6.04371e-15	2.07049e-14	2.51358e-11
rlmI	NZ_CP080620	complement(1481726..1482916)	K3F56_RS07005	K3F56_07005	GO:0003723 - RNA binding [Evidence IEA]; GO:0008649 - rRNA methyltransferase activity [Evidence IEA]	135.982	-2.28647	-4.87861	6.13792e-65	8.68287e-64	2.55276e-61
yccX	NZ_CP080620	1483011..1483289	K3F56_RS07010	K3F56_07010	GO:0003998 - acylphosphatase activity [Evidence IEA]	6.48559	1.32617	2.50736	0.00145458	0.00244133	1
tusE	NZ_CP080620	complement(1483286..1483615)	K3F56_RS07015	K3F56_07015		36.7146	-0.995876	-1.99429	4.10001e-06	8.67342e-06	0.0170519
yccA	NZ_CP080620	complement(1483706..1484365)	K3F56_RS07020	K3F56_07020		837.929	0.470112	1.38522	0.00167851	0.00279348	1
hyaA	NZ_CP080620	1485086..1486204	K3F56_RS07030	K3F56_07030		44.4544	5.68368	51.3993	1.57174e-59	1.97488e-58	6.53685e-56
hyaB	NZ_CP080620	1486201..1487994	K3F56_RS07035	K3F56_07035		28.1878	5.23175	37.5764	1.5869e-52	1.67511e-51	6.59992e-49
hyaC	NZ_CP080620	1488013..1488720	K3F56_RS07040	K3F56_07040		14.9397	3.64551	12.5143	5.71251e-20	2.44931e-19	2.37583e-16
hyaD	NZ_CP080620	1488717..1489304	K3F56_RS07045	K3F56_07045		18.0888	2.27719	4.84733	7.57497e-16	2.70888e-15	3.15043e-12
hyaE	NZ_CP080620	1489301..1489699	K3F56_RS07050	K3F56_07050		13.0713	2.25808	4.78355	5.12938e-09	1.30798e-08	2.13331e-05
hyaF	NZ_CP080620	1489696..1490553	K3F56_RS07055	K3F56_07055		7.6752	2.16764	4.49288	2.53378e-10	6.95578e-10	1.0538e-06
appC	NZ_CP080620	1490687..1492231	K3F56_RS07060	K3F56_07060		18.5286	2.24153	4.72897	6.37086e-17	2.37211e-16	2.64964e-13
appB	NZ_CP080620	1492243..1493379	K3F56_RS07065	K3F56_07065		14.1615	1.42205	2.67965	1.35747e-07	3.14699e-07	0.00056457
cbdX	NZ_CP080620	1493392..1493484	K3F56_RS07070	K3F56_07070		0	#N/A	#N/A	#N/A	#N/A	#N/A
appA	NZ_CP080620	1493564..1494862	K3F56_RS07075	K3F56_07075		19.3069	1.6153	3.06376	1.02205e-14	3.44466e-14	4.25071e-11
etk	NZ_CP080620	complement(1494977..1497157)	K3F56_RS07080	K3F56_07080		8.86327	-0.173814	-1.12804	0.33833	0.395035	1
etp	NZ_CP080620	complement(1497177..1497623)	K3F56_RS07085	K3F56_07085		5.10726	-1.15228	-2.22265	0.00346233	0.00557053	1
gfcE	NZ_CP080620	complement(1497611..1498750)	K3F56_RS07090	K3F56_07090		7.153	-0.892241	-1.85606	7.53063e-05	0.000144132	0.313199
gfcD	NZ_CP080620	complement(1498796..1500892)	K3F56_RS07095	K3F56_07095		4.10818	-1.93245	-3.81703	2.4784e-13	7.85644e-13	1.03077e-09
gfcC	NZ_CP080620	complement(1500892..1501638)	K3F56_RS07100	K3F56_07100		3.5843	-1.94833	-3.85927	8.99798e-07	1.99056e-06	0.00374226
gfcB	NZ_CP080620	complement(1501635..1502279)	K3F56_RS07105	K3F56_07105		2.83852	-1.72964	-3.31644	0.000333548	0.000599233	1
gfcA	NZ_CP080620	complement(1502386..1502691)	K3F56_RS07110	K3F56_07110		4.82936	-1.17735	-2.26162	0.0270467	0.0389769	1
nadA	NZ_CP080620	1503125..1504168	K3F56_RS07120	K3F56_07120	GO:0051539 - 4 iron, 4 sulfur cluster binding [Evidence IEA]; GO:0008987 - quinolinate synthetase A activity [Evidence IEA]	29.8062	1.09635	2.13813	4.60013e-11	1.31131e-10	1.9132e-07
pnuC	NZ_CP080620	1504206..1504925	K3F56_RS07125	K3F56_07125		41.3468	1.41815	2.67243	2.17784e-16	7.98029e-16	9.05763e-13
zitB	NZ_CP080620	complement(1504922..1505863)	K3F56_RS07130	K3F56_07130	GO:0005385 - zinc ion transmembrane transporter activity [Evidence IEA]	42.6264	1.19384	2.2876	3.20997e-12	9.61834e-12	1.33503e-08
ybgS	NZ_CP080620	complement(1505977..1506357)	K3F56_RS07135	K3F56_07135		10.7738	0.777531	1.71419	0.00281915	0.00458898	1
aroG	NZ_CP080620	1506673..1507725	K3F56_RS07140	K3F56_07140		456.854	0.509273	1.42333	0.000831493	0.00143137	1
gpmA	NZ_CP080620	complement(1507883..1508635)	K3F56_RS07145	K3F56_07145	GO:0004619 - phosphoglycerate mutase activity [Evidence IEA]	1113.82	-1.87272	-3.66223	7.73234e-34	5.10457e-33	3.21588e-30
galM	NZ_CP080620	complement(1508837..1509877)	K3F56_RS07150	K3F56_07150	GO:0004034 - aldose 1-epimerase activity [Evidence IEA]	482.246	0.414915	1.33322	0.0104509	0.0159097	1
galK	NZ_CP080620	complement(1509871..1511019)	K3F56_RS07155	K3F56_07155	GO:0005524 - ATP binding [Evidence IEA]; GO:0004335 - galactokinase activity [Evidence IEA]	317.208	1.49996	2.82836	1.06087e-32	6.87251e-32	4.41215e-29
galT	NZ_CP080620	complement(1511023..1512069)	K3F56_RS07160	K3F56_07160	GO:0008108 - UDP-glucose:hexose-1-phosphate uridylyltransferase activity [Evidence IEA]	208.291	0.603561	1.51946	1.35041e-06	2.95442e-06	0.00561635
galE	NZ_CP080620	complement(1512079..1513095)	K3F56_RS07165	K3F56_07165	GO:0003978 - UDP-glucose 4-epimerase activity [Evidence IEA]	465.454	-0.448688	-1.3648	0.0062747	0.00979229	1
modF	NZ_CP080620	complement(1513356..1514828)	K3F56_RS07170	K3F56_07170	GO:0005524 - ATP binding [Evidence IEA]	47.7865	0.242967	1.18342	0.069518	0.0938414	1
modE	NZ_CP080620	complement(1514896..1515684)	K3F56_RS07175	K3F56_07175	GO:0003700 - DNA-binding transcription factor activity [Evidence IEA]; GO:0030151 - molybdenum ion binding [Evidence IEA]	72.9471	0.602773	1.51863	0.000191948	0.00035261	0.79831
acrZ	NZ_CP080620	1515813..1515962	K3F56_RS07180	K3F56_07180		6.27559	-0.243259	-1.18366	0.571071	0.623675	1
modA	NZ_CP080620	1516129..1516902	K3F56_RS07185	K3F56_07185		431.331	3.67791	12.7985	8.266e-181	4.58377e-179	3.43783e-177
modB	NZ_CP080620	1516902..1517591	K3F56_RS07190	K3F56_07190	GO:0015098 - molybdate ion transmembrane transporter activity [Evidence IEA]	216.611	3.12309	8.71252	2.34288e-123	7.55353e-122	9.74405e-120
modC	NZ_CP080620	1517594..1518652	K3F56_RS07195	K3F56_07195	GO:0005524 - ATP binding [Evidence IEA]; GO:0015098 - molybdate ion transmembrane transporter activity [Evidence IEA]	179.697	3.45477	10.9645	3.70773e-150	1.48274e-148	1.54205e-146
ybhA	NZ_CP080620	complement(1518653..1519471)	K3F56_RS07200	K3F56_07200		76.2195	-1.67201	-3.18657	1.70841e-18	6.832e-18	7.10527e-15
pgl	NZ_CP080620	1519626..1520621	K3F56_RS07205	K3F56_07205	GO:0017057 - 6-phosphogluconolactonase activity [Evidence IEA]	387.991	0.565487	1.47989	1.94998e-05	3.92924e-05	0.0810996
ybhD	NZ_CP080620	complement(1520662..1521615)	K3F56_RS07210	K3F56_07210	GO:0003677 - DNA binding [Evidence IEA]; GO:0003700 - DNA-binding transcription factor activity [Evidence IEA]	0.658779	0.714663	1.6411	0.210171	0.258152	1
ybhH	NZ_CP080620	1521799..1522851	K3F56_RS07215	K3F56_07215		0.354586	1.34872	2.54686	0.0763077	0.102013	1
ybhI	NZ_CP080620	1522927..1524360	K3F56_RS07220	K3F56_07220		0.339352	-0.0368975	-1.02591	0.947539	0.960003	1
ybhJ	NZ_CP080620	1524543..1526804	K3F56_RS07225	K3F56_07225		2.17326	-0.150427	-1.1099	0.51999	0.577011	1
ybhC	NZ_CP080620	complement(1527038..1528321)	K3F56_RS07230	K3F56_07230	GO:0030599 - pectinesterase activity [Evidence IEA]	181.86	-1.8267	-3.54724	1.27226e-53	1.38155e-52	5.29134e-50
ybhB	NZ_CP080620	complement(1528473..1528949)	K3F56_RS07235	K3F56_07235		73.6049	0.460432	1.37595	0.00667172	0.0103846	1
bioA	NZ_CP080620	complement(1529008..1530297)	K3F56_RS07240	K3F56_07240	GO:0004015 - adenosylmethionine-8-amino-7-oxononanoate transaminase activity [Evidence IEA]; GO:0030170 - pyridoxal phosphate binding [Evidence IEA]	9.26528	-0.899289	-1.86515	1.24824e-05	2.55609e-05	0.0519142
bioB	NZ_CP080620	1530384..1531424	K3F56_RS07245	K3F56_07245	GO:0051537 - 2 iron, 2 sulfur cluster binding [Evidence IEA]; GO:0051539 - 4 iron, 4 sulfur cluster binding [Evidence IEA]; GO:0004076 - biotin synthase activity [Evidence IEA]; GO:1904047 - S-adenosyl-L-methionine binding [Evidence IEA]	10.7389	-1.65611	-3.15166	5.41234e-13	1.6874e-12	2.25099e-09
bioF	NZ_CP080620	1531421..1532575	K3F56_RS07250	K3F56_07250	GO:0008710 - 8-amino-7-oxononanoate synthase activity [Evidence IEA]	6.04952	-1.27039	-2.41227	3.2309e-07	7.36695e-07	0.00134373
bioC	NZ_CP080620	1532562..1533317	K3F56_RS07255	K3F56_07255	GO:0010340 - carboxyl-O-methyltransferase activity [Evidence IEA]	6.69348	-1.22926	-2.34446	9.88512e-06	2.03627e-05	0.0411122
bioD_2	NZ_CP080620	1533310..1533987	K3F56_RS07260	K3F56_07260	GO:0004141 - dethiobiotin synthase activity [Evidence IEA]	4.83916	-0.566538	-1.48097	0.0743565	0.0995992	1
uvrB	NZ_CP080620	1534566..1536587	K3F56_RS07265	K3F56_07265	GO:0009381 - excinuclease ABC activity [Evidence IEA]	112.523	0.40041	1.31988	0.000469913	0.000832355	1
K3F56_RS22240	NZ_CP080620	complement(1536624..1536721)	K3F56_RS22240			0	#N/A	#N/A	#N/A	#N/A	#N/A
yvcK	NZ_CP080620	complement(1536779..1537687)	K3F56_RS07270	K3F56_07270		37.3639	-0.111039	-1.08001	0.474184	0.531734	1
moaA	NZ_CP080620	1538084..1539073	K3F56_RS07275	K3F56_07275	GO:0051539 - 4 iron, 4 sulfur cluster binding [Evidence IEA]	118.788	0.0303168	1.02124	0.80715	0.839375	1
moaB	NZ_CP080620	1539095..1539607	K3F56_RS07280	K3F56_07280	GO:0003824 - catalytic activity [Evidence IEA]	385.315	1.43818	2.70979	3.0242e-22	1.40376e-21	1.25777e-18
moaC	NZ_CP080620	1539610..1540095	K3F56_RS07285	K3F56_07285	GO:0003824 - catalytic activity [Evidence IEA]	273.004	1.19393	2.28775	1.59631e-19	6.71289e-19	6.63905e-16
moaD	NZ_CP080620	1540088..1540333	K3F56_RS07290	K3F56_07290		114.923	0.86607	1.82269	4.16896e-07	9.44888e-07	0.00173387
moaE	NZ_CP080620	1540335..1540787	K3F56_RS07295	K3F56_07295		62.2302	0.833528	1.78204	3.54276e-07	8.0692e-07	0.00147344
ybhL	NZ_CP080620	1540924..1541628	K3F56_RS07300	K3F56_07300		415.391	1.08445	2.12057	2.52736e-17	9.59934e-17	1.05113e-13
ybhM	NZ_CP080620	1541833..1542546	K3F56_RS07305	K3F56_07305		4.88996	-0.447105	-1.3633	0.14038	0.179469	1
ybhN	NZ_CP080620	complement(1542582..1543538)	K3F56_RS07310	K3F56_07310		2.48407	-0.593978	-1.5094	0.0867425	0.114673	1
clsB	NZ_CP080620	complement(1543538..1544779)	K3F56_RS07315	K3F56_07315	GO:0008808 - cardiolipin synthase activity [Evidence IEA]	6.17121	0.336793	1.26295	0.111085	0.144105	1
ybhP	NZ_CP080620	complement(1544776..1545537)	K3F56_RS07320	K3F56_07320	GO:0003824 - catalytic activity [Evidence IEA]	8.23829	0.360728	1.28407	0.0887132	0.117197	1
ybhQ	NZ_CP080620	1545670..1546080	K3F56_RS07325	K3F56_07325		413.577	1.62206	3.07814	1.01552e-23	4.92829e-23	4.22355e-20
ybhR	NZ_CP080620	complement(1546042..1547148)	K3F56_RS07330	K3F56_07330	GO:0140359 - ABC-type transporter activity [Evidence IEA]; GO:0042626 - ATPase-coupled transmembrane transporter activity [Evidence IEA]	35.2374	-0.362519	-1.28567	0.0667615	0.0904433	1
ybhS	NZ_CP080620	complement(1547159..1548292)	K3F56_RS07335	K3F56_07335	GO:0140359 - ABC-type transporter activity [Evidence IEA]	37.0629	-0.480622	-1.39534	0.0165035	0.0244699	1
ybhF	NZ_CP080620	complement(1548285..1550021)	K3F56_RS07340	K3F56_07340	GO:0005524 - ATP binding [Evidence IEA]	64.1822	0.20153	1.14992	0.168679	0.211906	1
hlyD	NZ_CP080620	complement(1550014..1551009)	K3F56_RS07345	K3F56_07345		144.183	1.40743	2.65265	3.26022e-24	1.61228e-23	1.35593e-20
cecR	NZ_CP080620	complement(1551012..1551683)	K3F56_RS07350	K3F56_07350		95.8796	1.1123	2.16189	1.15405e-12	3.53177e-12	4.79968e-09
rhlE	NZ_CP080620	1551912..1553276	K3F56_RS07355	K3F56_07355	GO:0003724 - RNA helicase activity [Evidence IEA]	189.878	-2.22852	-4.68654	5.96063e-63	8.12795e-62	2.47903e-59
ybiA	NZ_CP080620	complement(1553508..1553990)	K3F56_RS07360	K3F56_07360		122.121	3.6699	12.7277	1.87375e-77	3.3446e-76	7.79291e-74
dinG	NZ_CP080620	1554110..1556260	K3F56_RS07365	K3F56_07365	GO:0005524 - ATP binding [Evidence IEA]; GO:0003677 - DNA binding [Evidence IEA]; GO:0003678 - DNA helicase activity [Evidence IEA]; GO:0016818 - hydrolase activity, acting on acid anhydrides, in phosphorus-containing anhydrides [Evidence IEA]	62.6877	0.307261	1.23736	0.0273681	0.0393854	1
ybiB	NZ_CP080620	1556288..1557250	K3F56_RS07370	K3F56_07370		131.336	1.02295	2.03206	1.38833e-14	4.64154e-14	5.77407e-11
hcxB	NZ_CP080620	1557391..1558476	K3F56_RS07375	K3F56_07375		81.9764	0.451328	1.3673	0.00260792	0.00426183	1
ybiE	NZ_CP080620	1558543..1558602	K3F56_RS07380	K3F56_07380		0	#N/A	#N/A	#N/A	#N/A	#N/A
ybiJ	NZ_CP080620	complement(1558705..1558965)	K3F56_RS07385	K3F56_07385		61.4321	-1.52863	-2.88511	5.10446e-14	1.6703e-13	2.12295e-10
ybiI	NZ_CP080620	complement(1559230..1559496)	K3F56_RS07390	K3F56_07390		9.01579	0.323608	1.25146	0.2454	0.297362	1
ybiX	NZ_CP080620	complement(1559570..1560247)	K3F56_RS07395	K3F56_07395		21.6965	-3.14404	-8.83995	1.17761e-32	7.61689e-32	4.89766e-29
fiu	NZ_CP080620	complement(1560289..1562571)	K3F56_RS07400	K3F56_07400	GO:0015344 - siderophore uptake transmembrane transporter activity [Evidence IEA]	109.422	-7.12655	-139.735	9.13678e-184	5.27776e-182	3.79999e-180
mcbA	NZ_CP080620	complement(1562836..1563096)	K3F56_RS07405	K3F56_07405		6.76373	2.51405	5.71223	1.60096e-06	3.4806e-06	0.00665838
rlmF	NZ_CP080620	1563372..1564298	K3F56_RS07410	K3F56_07410	GO:0008988 - rRNA (adenine-N6-)-methyltransferase activity [Evidence IEA]	82.0155	-1.66212	-3.16481	1.29795e-22	6.06537e-22	5.39818e-19
ybiO	NZ_CP080620	complement(1564295..1566520)	K3F56_RS07415	K3F56_07415		4.50728	0.751164	1.68315	6.28194e-05	0.000121181	0.261266
glnQ	NZ_CP080620	complement(1566781..1567503)	K3F56_RS07420	K3F56_07420	GO:0015424 - ABC-type amino acid transporter activity [Evidence IEA]; GO:0005524 - ATP binding [Evidence IEA]	253.837	-0.298743	-1.23007	0.0159871	0.0237635	1
glnP	NZ_CP080620	complement(1567500..1568159)	K3F56_RS07425	K3F56_07425	GO:0022857 - transmembrane transporter activity [Evidence IEA]	183.096	-0.432344	-1.34942	0.000433452	0.000770726	1
glnH	NZ_CP080620	complement(1568298..1569044)	K3F56_RS07430	K3F56_07430	GO:0015599 - ATPase-coupled L-glutamine transmembrane transporter activity [Evidence IEA]	776.313	1.16145	2.23683	1.16003e-13	3.73706e-13	4.82455e-10
dps	NZ_CP080620	complement(1569448..1569951)	K3F56_RS07435	K3F56_07435	GO:0016722 - oxidoreductase activity, acting on metal ions [Evidence IEA]	1321.22	2.47727	5.56844	7.32092e-48	6.95153e-47	3.04477e-44
rhtA	NZ_CP080620	complement(1570250..1571137)	K3F56_RS07440	K3F56_07440		20.8505	-2.10405	-4.29916	4.70865e-22	2.1735e-21	1.95833e-18
K3F56_RS07445	NZ_CP080620	1571372..1571437	K3F56_RS07445	K3F56_07445		0.439459	-1.53733	-2.90257	0.568374	0.621735	1
ompX	NZ_CP080620	1571490..1572005	K3F56_RS07450	K3F56_07450		4378.33	-1.70874	-3.26875	5.63859e-25	2.85986e-24	2.34509e-21
opgE	NZ_CP080620	complement(1572054..1573637)	K3F56_RS07455	K3F56_07455		21.8342	-2.07784	-4.22176	1.00486e-29	5.85322e-29	4.1792e-26
mntS	NZ_CP080620	complement(1573909..1574037)	K3F56_RS07460	K3F56_07460		3.14323	-0.878101	-1.83795	0.261961	0.315065	1
mntR	NZ_CP080620	1574223..1574690	K3F56_RS07465	K3F56_07465	GO:0003677 - DNA binding [Evidence IEA]; GO:0003700 - DNA-binding transcription factor activity [Evidence IEA]; GO:0046983 - protein dimerization activity [Evidence IEA]; GO:0046914 - transition metal ion binding [Evidence IEA]	24.5618	-1.10222	-2.14685	5.70487e-07	1.277e-06	0.00237266
ybiR	NZ_CP080620	1574687..1575805	K3F56_RS07470	K3F56_07470		47.2899	-1.48428	-2.79777	1.34276e-18	5.38528e-18	5.58454e-15
ldtB	NZ_CP080620	complement(1575864..1576784)	K3F56_RS07475	K3F56_07475		215.163	-1.62284	-3.0798	1.56068e-29	9.00257e-29	6.49085e-26
ybiT	NZ_CP080620	1577003..1578595	K3F56_RS07480	K3F56_07480	GO:0005524 - ATP binding [Evidence IEA]; GO:0016887 - ATP hydrolysis activity [Evidence IEA]	264.857	-2.03337	-4.09359	9.48672e-44	8.06856e-43	3.94553e-40
ybiU	NZ_CP080620	complement(1578836..1580101)	K3F56_RS07485	K3F56_07485		24.4002	-2.71515	-6.56663	9.75549e-38	7.11808e-37	4.05731e-34
ybiV	NZ_CP080620	complement(1580253..1581068)	K3F56_RS07490	K3F56_07490		51.4904	-2.35793	-5.12634	1.22061e-29	7.06053e-29	5.07652e-26
ybiW	NZ_CP080620	complement(1581214..1583646)	K3F56_RS07495	K3F56_07495		10.8925	3.10296	8.59177	8.05367e-57	9.48873e-56	3.34952e-53
ybiY	NZ_CP080620	complement(1583652..1584551)	K3F56_RS07500	K3F56_07500		2.82385	3.0172	8.09595	1.18137e-09	3.12951e-09	4.91333e-06
fsa_1	NZ_CP080620	1584682..1585344	K3F56_RS07505	K3F56_07505	GO:0016832 - aldehyde-lyase activity [Evidence IEA]	22.3866	1.72925	3.31556	3.82579e-19	1.58166e-18	1.59115e-15
moeB	NZ_CP080620	complement(1585420..1586169)	K3F56_RS07510	K3F56_07510	GO:0008641 - ubiquitin-like modifier activating enzyme activity [Evidence IEA]	95.8712	0.182468	1.13482	0.214962	0.263414	1
moeA	NZ_CP080620	complement(1586169..1587404)	K3F56_RS07515	K3F56_07515		135.497	0.356586	1.28039	0.00442751	0.00704438	1
iaaA	NZ_CP080620	1587608..1588573	K3F56_RS07520	K3F56_07520		86.5005	1.06812	2.0967	1.02801e-13	3.31949e-13	4.2755e-10
gsiA	NZ_CP080620	1588560..1590431	K3F56_RS07525	K3F56_07525	GO:0005524 - ATP binding [Evidence IEA]; GO:0000166 - nucleotide binding [Evidence IEA]	71.9447	0.760882	1.69453	7.59862e-08	1.78748e-07	0.000316027
gsiB	NZ_CP080620	1590451..1591989	K3F56_RS07530	K3F56_07530	GO:0034634 - glutathione transmembrane transporter activity [Evidence IEA]	45.9215	0.603297	1.51918	0.0020122	0.00332356	1
gsiC	NZ_CP080620	1592007..1592927	K3F56_RS07535	K3F56_07535		28.9714	-0.0080898	-1.00562	0.968047	0.976605	1
gsiD	NZ_CP080620	1592930..1593841	K3F56_RS07540	K3F56_07540		31.8145	-0.236391	-1.17804	0.219569	0.268635	1
pdeI	NZ_CP080620	1594019..1596367	K3F56_RS07545	K3F56_07545		16.6248	-3.33469	-10.0889	1.02547e-57	1.23622e-56	4.26495e-54
dgcI	NZ_CP080620	1596375..1597703	K3F56_RS07550	K3F56_07550	GO:0009975 - cyclase activity [Evidence IEA]	16.7653	-3.09361	-8.5363	3.61481e-37	2.59654e-36	1.5034e-33
rimO	NZ_CP080620	complement(1597750..1599075)	K3F56_RS07555	K3F56_07555	GO:0051539 - 4 iron, 4 sulfur cluster binding [Evidence IEA]; GO:1904047 - S-adenosyl-L-methionine binding [Evidence IEA]; GO:0008172 - S-methyltransferase activity [Evidence IEA]; GO:0016782 - transferase activity, transferring sulphur-containing groups [Evidence IEA]	100.343	-3.62557	-12.3425	1.65676e-91	3.51554e-90	6.89045e-88
bssR	NZ_CP080620	1599288..1599671	K3F56_RS07560	K3F56_07560		659.811	3.75168	13.47	8.11583e-71	1.31337e-69	3.37537e-67
yliI	NZ_CP080620	1599782..1600897	K3F56_RS07565	K3F56_07565		5.52529	1.43012	2.69469	6.4268e-09	1.62883e-08	2.67291e-05
gstB	NZ_CP080620	complement(1600894..1601520)	K3F56_RS07570	K3F56_07570		132.714	1.04305	2.06058	6.20592e-15	2.12432e-14	2.58104e-11
dacC	NZ_CP080620	1601767..1602969	K3F56_RS07575	K3F56_07575		108.774	0.443858	1.36024	0.00139813	0.00235059	1
deoR	NZ_CP080620	complement(1603016..1603774)	K3F56_RS07580	K3F56_07580	GO:0003700 - DNA-binding transcription factor activity [Evidence IEA]	123.114	-0.834614	-1.78338	1.42007e-08	3.51344e-08	5.90609e-05
ybjG	NZ_CP080620	complement(1603832..1604428)	K3F56_RS07585	K3F56_07585	GO:0050380 - undecaprenyl-diphosphatase activity [Evidence IEA]	221.81	-2.51503	-5.7161	2.09407e-66	3.06664e-65	8.70925e-63
mdfA	NZ_CP080620	1604713..1605945	K3F56_RS07590	K3F56_07590		65.5991	-2.94557	-7.70378	1.55379e-53	1.67849e-52	6.4622e-50
ybjH	NZ_CP080620	complement(1605986..1606270)	K3F56_RS07595	K3F56_07595		30.1425	-0.460882	-1.37638	0.0484645	0.0674126	1
ybjI	NZ_CP080620	complement(1606356..1607171)	K3F56_RS07600	K3F56_07600		61.2588	-0.164873	-1.12107	0.366419	0.423669	1
ybjJ	NZ_CP080620	complement(1607171..1608379)	K3F56_RS07605	K3F56_07605	GO:0022857 - transmembrane transporter activity [Evidence IEA]	29.0193	-1.03608	-2.05065	1.20421e-10	3.36354e-10	5.00832e-07
rcdA	NZ_CP080620	1608463..1608999	K3F56_RS07610	K3F56_07610		37.4019	1.17045	2.25081	1.10383e-08	2.74407e-08	4.59083e-05
ybjL	NZ_CP080620	complement(1609174..1610859)	K3F56_RS07615	K3F56_07615	GO:0008324 - monoatomic cation transmembrane transporter activity [Evidence IEA]	55.8197	-0.926521	-1.90069	1.10559e-10	3.0943e-10	4.59813e-07
ybjM	NZ_CP080620	1611129..1611506	K3F56_RS07620	K3F56_07620		56.5772	2.19757	4.58707	1.73996e-23	8.37556e-23	7.23648e-20
grxA	NZ_CP080620	complement(1611536..1611793)	K3F56_RS07625	K3F56_07625		4.68239	-0.418893	-1.3369	0.341279	0.398152	1
ybjC	NZ_CP080620	1611953..1612240	K3F56_RS07630	K3F56_07630		327.189	-0.267162	-1.20344	0.0696156	0.0939122	1
nfsA	NZ_CP080620	1612224..1612946	K3F56_RS07635	K3F56_07635		256.694	-0.216748	-1.16211	0.107199	0.139456	1
rimK	NZ_CP080620	1613007..1613909	K3F56_RS07640	K3F56_07640	GO:0005524 - ATP binding [Evidence IEA]; GO:0046872 - metal ion binding [Evidence IEA]	87.8092	-0.592718	-1.50809	1.42076e-05	2.89088e-05	0.0590896
ybjN	NZ_CP080620	1613997..1614473	K3F56_RS07645	K3F56_07645		160.909	0.138315	1.10062	0.31543	0.371482	1
potF	NZ_CP080620	1614824..1615936	K3F56_RS07650	K3F56_07650	GO:0019808 - polyamine binding [Evidence IEA]	4.92958	-0.340889	-1.26654	0.159038	0.201106	1
potG	NZ_CP080620	1616031..1617164	K3F56_RS07655	K3F56_07655	GO:0015417 - ABC-type polyamine transporter activity [Evidence IEA]; GO:0005524 - ATP binding [Evidence IEA]; GO:0022857 - transmembrane transporter activity [Evidence IEA]	2.93572	-0.410801	-1.32942	0.186634	0.232259	1
potH	NZ_CP080620	1617174..1618127	K3F56_RS07660	K3F56_07660		2.04212	-0.967671	-1.95568	0.0230559	0.0335748	1
potI	NZ_CP080620	1618124..1618969	K3F56_RS07665	K3F56_07665		4.24576	-0.342143	-1.26764	0.244346	0.296538	1
ybjO	NZ_CP080620	1619029..1619517	K3F56_RS07670	K3F56_07670		15.805	-1.46105	-2.75308	1.29032e-09	3.4116e-09	5.36644e-06
rlmC	NZ_CP080620	1619558..1620685	K3F56_RS07675	K3F56_07675	GO:0008649 - rRNA methyltransferase activity [Evidence IEA]	67.9735	-2.44729	-5.45389	8.06445e-40	6.23421e-39	3.354e-36
K3F56_RS22245	NZ_CP080620	1620736..1620834	K3F56_RS22245			0	#N/A	#N/A	#N/A	#N/A	#N/A
artJ	NZ_CP080620	complement(1620884..1621615)	K3F56_RS07680	K3F56_07680		25.8141	0.0267147	1.01869	0.895314	0.916018	1
artM	NZ_CP080620	complement(1621906..1622574)	K3F56_RS07685	K3F56_07685	GO:0022857 - transmembrane transporter activity [Evidence IEA]	81.8877	-0.81646	-1.76108	4.30424e-06	9.08697e-06	0.0179013
artQ	NZ_CP080620	complement(1622574..1623290)	K3F56_RS07690	K3F56_07690	GO:0022857 - transmembrane transporter activity [Evidence IEA]	88.5233	-0.358967	-1.28251	0.0365409	0.0516039	1
artI	NZ_CP080620	complement(1623297..1624028)	K3F56_RS07695	K3F56_07695	GO:0015424 - ABC-type amino acid transporter activity [Evidence IEA]	354.334	1.33031	2.51456	2.51557e-23	1.20256e-22	1.04622e-19
artP	NZ_CP080620	complement(1624046..1624774)	K3F56_RS07700	K3F56_07700	GO:0015424 - ABC-type amino acid transporter activity [Evidence IEA]; GO:0005524 - ATP binding [Evidence IEA]	119.426	0.258303	1.19607	0.044013	0.0614881	1
ybjP	NZ_CP080620	complement(1624992..1625507)	K3F56_RS07705	K3F56_07705		258.727	1.73865	3.33723	6.59992e-40	5.1211e-39	2.74491e-36
ybjQ	NZ_CP080620	1625633..1625956	K3F56_RS07710	K3F56_07710		236.597	1.1398	2.2035	2.55044e-10	6.99688e-10	1.06073e-06
amiD	NZ_CP080620	1625953..1626783	K3F56_RS07715	K3F56_07715		103.42	0.925194	1.89894	4.32527e-13	1.35458e-12	1.79888e-09
ybjS	NZ_CP080620	complement(1626780..1627793)	K3F56_RS07720	K3F56_07720	GO:0016491 - oxidoreductase activity [Evidence IEA]	120.227	-1.61451	-3.06207	6.65835e-34	4.40255e-33	2.76921e-30
ybjT	NZ_CP080620	complement(1627892..1629322)	K3F56_RS07725	K3F56_07725		62.3447	-0.241558	-1.18227	0.105933	0.138111	1
ltaE	NZ_CP080620	complement(1629333..1630334)	K3F56_RS07730	K3F56_07730	GO:0016829 - lyase activity [Evidence IEA]	128.462	0.0540179	1.03815	0.711232	0.754537	1
poxB	NZ_CP080620	complement(1630371..1632089)	K3F56_RS07735	K3F56_07735	GO:0000287 - magnesium ion binding [Evidence IEA]; GO:0052737 - pyruvate dehydrogenase (quinone) activity [Evidence IEA]; GO:0030976 - thiamine pyrophosphate binding [Evidence IEA]	53.2972	1.13102	2.19013	5.83126e-17	2.17314e-16	2.42522e-13
hcr	NZ_CP080620	complement(1632222..1633190)	K3F56_RS07740	K3F56_07740	GO:0051536 - iron-sulfur cluster binding [Evidence IEA]; GO:0016491 - oxidoreductase activity [Evidence IEA]	44.3702	3.91668	15.1022	2.38532e-80	4.46872e-79	9.92055e-77
hcp	NZ_CP080620	complement(1633202..1634854)	K3F56_RS07745	K3F56_07745	GO:0051536 - iron-sulfur cluster binding [Evidence IEA]; GO:0016661 - oxidoreductase activity, acting on other nitrogenous compounds as donors [Evidence IEA]	37.3949	2.48912	5.61434	2.02631e-31	1.23751e-30	8.42742e-28
lysO	NZ_CP080620	complement(1634998..1635897)	K3F56_RS07750	K3F56_07750		39.2141	-2.29853	-4.91955	1.77112e-31	1.08484e-30	7.36608e-28
yghO	NZ_CP080620	1636402..1637538	K3F56_RS07755	K3F56_07755		1.19601	0.300894	1.23191	0.411274	0.46927	1
glcC	NZ_CP080620	complement(1637545..1638309)	K3F56_RS07760	K3F56_07760	GO:0003700 - DNA-binding transcription factor activity [Evidence IEA]	50.2779	0.812349	1.75607	1.02139e-06	2.25356e-06	0.00424795
glcD	NZ_CP080620	1638560..1640059	K3F56_RS07765	K3F56_07765	GO:0003973 - (S)-2-hydroxy-acid oxidase activity [Evidence IEA]; GO:0071949 - FAD binding [Evidence IEA]	1.89899	-0.286963	-1.22007	0.389517	0.447514	1
glcE	NZ_CP080620	1640059..1641111	K3F56_RS07770	K3F56_07770	GO:0071949 - FAD binding [Evidence IEA]; GO:0016491 - oxidoreductase activity [Evidence IEA]	1.49137	-1.27232	-2.41549	0.0117628	0.0177961	1
glcF	NZ_CP080620	1641122..1642345	K3F56_RS07775	K3F56_07775	GO:0051536 - iron-sulfur cluster binding [Evidence IEA]	20.0579	1.45092	2.73383	2.3818e-14	7.89944e-14	9.9059e-11
glcG	NZ_CP080620	1642350..1642754	K3F56_RS07780	K3F56_07780		58.7152	1.73174	3.32128	2.0547e-18	8.17752e-18	8.5455e-15
glcB	NZ_CP080620	1642776..1644947	K3F56_RS07785	K3F56_07785	GO:0004474 - malate synthase activity [Evidence IEA]	87.8777	1.39555	2.63089	1.03783e-22	4.85525e-22	4.31632e-19
glcA	NZ_CP080620	1645302..1646984	K3F56_RS07790	K3F56_07790		1.61126	-1.04853	-2.06842	0.00115829	0.00196706	1
sslE	NZ_CP080620	1647469..1652031	K3F56_RS07795	K3F56_07795		87.8691	-3.14925	-8.87197	1.03273e-135	3.76764e-134	4.29511e-132
pppA	NZ_CP080620	1652229..1653038	K3F56_RS07800	K3F56_07800		23.0508	-3.67084	-12.736	1.64995e-38	1.22978e-37	6.86215e-35
gspS2	NZ_CP080620	1653104..1653514	K3F56_RS07805	K3F56_07805		10.089	-5.67108	-50.9525	3.8064e-09	9.79631e-09	1.58308e-05
gspC_1	NZ_CP080620	1653532..1654527	K3F56_RS07810	K3F56_07810		13.1893	-5.06181	-33.4008	2.89282e-27	1.58452e-26	1.20312e-23
gspL_1	NZ_CP080620	1654488..1655453	K3F56_RS07815	K3F56_07815		5.69793	-3.82432	-14.1656	9.4504e-15	3.19546e-14	3.93042e-11
yghD	NZ_CP080620	1655455..1655991	K3F56_RS07820	K3F56_07820		5.10307	-1.64541	-3.12837	1.14141e-05	2.34195e-05	0.0474713
yqgA	NZ_CP080620	complement(1656321..1657028)	K3F56_RS07830	K3F56_07830		84.6567	1.48403	2.7973	3.1239e-10	8.52514e-10	1.29923e-06
yqgH	NZ_CP080620	1657181..1657264	K3F56_RS07835	K3F56_07835		0	#N/A	#N/A	#N/A	#N/A	#N/A
speC	NZ_CP080620	1657426..1659561	K3F56_RS07840	K3F56_07840		32.808	-0.879323	-1.83951	5.07947e-08	1.20786e-07	0.000211255
nupG	NZ_CP080620	complement(1659611..1660867)	K3F56_RS07845	K3F56_07845		160.335	1.73504	3.3289	2.64608e-17	1.00411e-16	1.10051e-13
mltC	NZ_CP080620	complement(1661069..1662148)	K3F56_RS07850	K3F56_07850	GO:0008933 - lytic transglycosylase activity [Evidence IEA]	62.1723	-1.06937	-2.09851	4.36761e-11	1.24759e-10	1.81649e-07
yggX	NZ_CP080620	complement(1662213..1662488)	K3F56_RS07855	K3F56_07855	GO:0005506 - iron ion binding [Evidence IEA]	93.2788	0.246422	1.18626	0.131631	0.168811	1
mutY	NZ_CP080620	complement(1662516..1663568)	K3F56_RS07860	K3F56_07860	GO:0019104 - DNA N-glycosylase activity [Evidence IEA]	138.473	-1.32952	-2.51319	1.96438e-26	1.03942e-25	8.16984e-23
trmB	NZ_CP080620	1663729..1664448	K3F56_RS07865	K3F56_07865	GO:0008176 - tRNA (guanine-N7-)-methyltransferase activity [Evidence IEA]	123.197	-2.15418	-4.45117	6.75208e-30	3.9552e-29	2.80819e-26
yggL	NZ_CP080620	1664448..1664774	K3F56_RS07870	K3F56_07870		130.812	0.0846758	1.06045	0.648817	0.696729	1
yggN	NZ_CP080620	1664958..1665677	K3F56_RS07875	K3F56_07875		74.6046	-0.502351	-1.41652	0.00437932	0.00697572	1
ansB	NZ_CP080620	1665853..1666899	K3F56_RS07880	K3F56_07880	GO:0004067 - asparaginase activity [Evidence IEA]	7025.21	7.63185	198.343	4.00687e-156	1.77283e-154	1.66646e-152
yggM	NZ_CP080620	1667016..1668023	K3F56_RS07885	K3F56_07885		6.94659	2.78316	6.88358	2.34381e-17	8.91034e-17	9.74791e-14
hemW	NZ_CP080620	complement(1668178..1669314)	K3F56_RS07890	K3F56_07890	GO:0051989 - coproporphyrinogen dehydrogenase activity [Evidence IEA]	126.203	-0.750986	-1.68294	9.6766e-09	2.41712e-08	4.0245e-05
rdgB	NZ_CP080620	complement(1669307..1669900)	K3F56_RS07895	K3F56_07895	GO:0016462 - pyrophosphatase activity [Evidence IEA]	196.25	-1.13905	-2.20236	1.1243e-18	4.53978e-18	4.67597e-15
yggU	NZ_CP080620	complement(1669908..1670198)	K3F56_RS07900	K3F56_07900		152.124	-1.12144	-2.17564	1.6333e-10	4.53767e-10	6.79288e-07
yggT	NZ_CP080620	complement(1670195..1670761)	K3F56_RS07905	K3F56_07905		165.27	-1.12893	-2.18697	1.45436e-17	5.61624e-17	6.04869e-14
yggS	NZ_CP080620	complement(1670779..1671483)	K3F56_RS07910	K3F56_07910		85.8408	-0.798566	-1.73937	2.92246e-06	6.25553e-06	0.0121545
yggR	NZ_CP080620	1671501..1672481	K3F56_RS07915	K3F56_07915	GO:0005524 - ATP binding [Evidence IEA]	4.54373	1.16323	2.23959	4.98244e-06	1.04709e-05	0.020722
ruvX	NZ_CP080620	complement(1672665..1673081)	K3F56_RS07920	K3F56_07920	GO:0003674 - molecular_function [Evidence IEA]	132.989	-1.25158	-2.38102	4.96535e-14	1.62734e-13	2.06509e-10
yqgE	NZ_CP080620	complement(1673081..1673644)	K3F56_RS07925	K3F56_07925		237.634	-0.591985	-1.50732	7.87325e-07	1.74919e-06	0.00327448
gshB	NZ_CP080620	complement(1673753..1674703)	K3F56_RS07930	K3F56_07930	GO:0005524 - ATP binding [Evidence IEA]; GO:0004363 - glutathione synthase activity [Evidence IEA]; GO:0046872 - metal ion binding [Evidence IEA]	291.02	-0.205429	-1.15303	0.101046	0.132071	1
rsmE	NZ_CP080620	complement(1674716..1675447)	K3F56_RS07935	K3F56_07935	GO:0008168 - methyltransferase activity [Evidence IEA]	129.561	-0.531423	-1.44535	0.000163796	0.0003025	0.681229
endA	NZ_CP080620	complement(1675527..1676234)	K3F56_RS07940	K3F56_07940	GO:0004518 - nuclease activity [Evidence IEA]	19.0395	-0.885037	-1.84681	8.33822e-05	0.000158712	0.346786
yggI	NZ_CP080620	complement(1676329..1676826)	K3F56_RS07945	K3F56_07945		19.7284	-1.98333	-3.95405	1.29737e-16	4.77922e-16	5.39574e-13
galP	NZ_CP080620	complement(1676903..1678297)	K3F56_RS07950	K3F56_07950		239.032	-1.33994	-2.5314	4.03952e-22	1.86878e-21	1.68004e-18
metK	NZ_CP080620	complement(1678721..1679875)	K3F56_RS07955	K3F56_07955	GO:0004478 - methionine adenosyltransferase activity [Evidence IEA]	429.141	-1.50893	-2.84598	4.95003e-19	2.02829e-18	2.05872e-15
yqgD	NZ_CP080620	1679931..1680182	K3F56_RS22250			0.505819	-0.792909	-1.73256	0.482836	0.540252	1
yqgG	NZ_CP080620	1680293..1680436	K3F56_RS22255			3.68291	-1.89526	-3.71989	0.026143	0.03774	1
yqgB	NZ_CP080620	1680530..1680661	K3F56_RS07965	K3F56_07965		0	#N/A	#N/A	#N/A	#N/A	#N/A
speA	NZ_CP080620	1680670..1682646	K3F56_RS07970	K3F56_07970	GO:0008792 - arginine decarboxylase activity [Evidence IEA]	348.675	-0.695094	-1.61899	9.99316e-07	2.2072e-06	0.00415616
speB	NZ_CP080620	1682784..1683704	K3F56_RS07975	K3F56_07975	GO:0008783 - agmatinase activity [Evidence IEA]	250.495	0.55438	1.46854	3.46254e-05	6.8024e-05	0.144007
loiP	NZ_CP080620	complement(1683910..1684668)	K3F56_RS07980	K3F56_07980		58.0848	0.878207	1.83809	1.1701e-07	2.72325e-07	0.000486645
tkt_2	NZ_CP080620	1684946..1686937	K3F56_RS07985	K3F56_07985	GO:0004802 - transketolase activity [Evidence IEA]	1827.92	0.574013	1.48866	0.00228425	0.00375057	1
cmtB	NZ_CP080620	1687251..1687694	K3F56_RS07990	K3F56_07990		0.904229	1.25103	2.38012	0.0694445	0.0937727	1
cmtA	NZ_CP080620	1687722..1689110	K3F56_RS07995	K3F56_07995		0.71199	-0.342567	-1.26801	0.518929	0.576295	1
yggP	NZ_CP080620	1689125..1690402	K3F56_RS08000	K3F56_08000		2.8723	-0.284646	-1.21811	0.303166	0.358915	1
glpX_1	NZ_CP080620	1690399..1691364	K3F56_RS08005	K3F56_08005	GO:0042132 - fructose 1,6-bisphosphate 1-phosphatase activity [Evidence IEA]	1.76089	0.00418287	1.0029	0.990396	0.993964	1
fumE	NZ_CP080620	1691386..1691895	K3F56_RS08010	K3F56_08010		69.8813	0.212465	1.15867	0.177416	0.221717	1
yggC	NZ_CP080620	1691892..1692605	K3F56_RS08015	K3F56_08015		35.5705	-0.184194	-1.13618	0.256825	0.309425	1
epd	NZ_CP080620	1692890..1693909	K3F56_RS08020	K3F56_08020	GO:0048001 - erythrose-4-phosphate dehydrogenase activity [Evidence IEA]; GO:0051287 - NAD binding [Evidence IEA]	309.309	0.386726	1.30742	0.00537738	0.00847783	1
pgk	NZ_CP080620	1693959..1695122	K3F56_RS08025	K3F56_08025		2373.45	0.94613	1.9267	8.72447e-08	2.04769e-07	0.000362851
fbaA	NZ_CP080620	1695337..1696416	K3F56_RS08030	K3F56_08030	GO:0004332 - fructose-bisphosphate aldolase activity [Evidence IEA]; GO:0008270 - zinc ion binding [Evidence IEA]	2868.46	1.21259	2.31754	1.84686e-12	5.58219e-12	7.68109e-09
K3F56_RS22260	NZ_CP080620	complement(1696480..1696578)	K3F56_RS22260			0	#N/A	#N/A	#N/A	#N/A	#N/A
mscS	NZ_CP080620	1696774..1697634	K3F56_RS08035	K3F56_08035		537.195	-2.29758	-4.91631	9.4341e-62	1.25758e-60	3.92364e-58
argO	NZ_CP080620	1697773..1698408	K3F56_RS08040	K3F56_08040	GO:0061459 - L-arginine transmembrane transporter activity [Evidence IEA]	96.6042	1.90936	3.75641	5.07596e-29	2.88795e-28	2.11109e-25
yggE	NZ_CP080620	1698501..1699241	K3F56_RS08045	K3F56_08045		403.486	0.133554	1.09699	0.414237	0.472391	1
ygfI	NZ_CP080620	1699408..1700304	K3F56_RS08050	K3F56_08050	GO:0003700 - DNA-binding transcription factor activity [Evidence IEA]	34.2165	1.97784	3.93902	1.01486e-22	4.75854e-22	4.22082e-19
scpC	NZ_CP080620	complement(1700301..1701779)	K3F56_RS08055	K3F56_08055		3.82932	0.460269	1.3758	0.0371123	0.0523399	1
scpB	NZ_CP080620	complement(1701803..1702588)	K3F56_RS08060	K3F56_08060		5.32861	0.395661	1.31555	0.0958516	0.125781	1
meaB	NZ_CP080620	complement(1702599..1703594)	K3F56_RS08065	K3F56_08065	GO:0005525 - GTP binding [Evidence IEA]; GO:0003924 - GTPase activity [Evidence IEA]	1.87363	0.215988	1.1615	0.513631	0.570868	1
scpA	NZ_CP080620	complement(1703587..1705731)	K3F56_RS08070	K3F56_08070	GO:0031419 - cobalamin binding [Evidence IEA]; GO:0046872 - metal ion binding [Evidence IEA]; GO:0004494 - methylmalonyl-CoA mutase activity [Evidence IEA]	2.40749	0.502865	1.41703	0.0186572	0.0274868	1
argP	NZ_CP080620	complement(1705935..1706828)	K3F56_RS08075	K3F56_08075		120.335	0.754486	1.68703	2.7431e-09	7.10812e-09	1.14085e-05
K3F56_RS08080	NZ_CP080620	1706970..1707200	K3F56_RS08080	K3F56_08080		1.69821	0.393255	1.31335	0.551593	0.606738	1
rpiA	NZ_CP080620	1707256..1707915	K3F56_RS08085	K3F56_08085	GO:0004751 - ribose-5-phosphate isomerase activity [Evidence IEA]	587.21	0.847242	1.79906	1.08937e-08	2.71137e-08	4.5307e-05
serA	NZ_CP080620	1708171..1709403	K3F56_RS08090	K3F56_08090	GO:0051287 - NAD binding [Evidence IEA]; GO:0016616 - oxidoreductase activity, acting on the CH-OH group of donors, NAD or NADP as acceptor [Evidence IEA]	184.135	-0.163416	-1.11994	0.266229	0.319552	1
ibsC	NZ_CP080620	1709632..1709691	K3F56_RS08095	K3F56_08095		0	#N/A	#N/A	#N/A	#N/A	#N/A
fau	NZ_CP080620	complement(1709792..1710394)	K3F56_RS08100	K3F56_08100		92.1881	0.210966	1.15746	0.19057	0.236591	1
zapA	NZ_CP080620	complement(1710640..1710969)	K3F56_RS08110	K3F56_08110		207.673	0.179527	1.13251	0.195618	0.24228	1
ygfB	NZ_CP080620	1711137..1711715	K3F56_RS08115	K3F56_08115		545.185	0.399497	1.31905	0.00584863	0.00916176	1
pepP	NZ_CP080620	1711741..1713066	K3F56_RS08120	K3F56_08120	GO:0070006 - metalloaminopeptidase activity [Evidence IEA]	440.213	0.561187	1.47548	5.77457e-05	0.000111756	0.240164
ubiH	NZ_CP080620	1713063..1714241	K3F56_RS08125	K3F56_08125	GO:0008681 - 2-octaprenyl-6-methoxyphenol hydroxylase activity [Evidence IEA]; GO:0071949 - FAD binding [Evidence IEA]; GO:0016709 - oxidoreductase activity, acting on paired donors, with incorporation or reduction of molecular oxygen, NAD(P)H as one donor, and incorporation of one atom of oxygen [Evidence IEA]	171.478	0.254559	1.19297	0.0336112	0.0475473	1
ubiI	NZ_CP080620	1714264..1715466	K3F56_RS08130	K3F56_08130	GO:0071949 - FAD binding [Evidence IEA]; GO:0016709 - oxidoreductase activity, acting on paired donors, with incorporation or reduction of molecular oxygen, NAD(P)H as one donor, and incorporation of one atom of oxygen [Evidence IEA]	134.94	-0.164515	-1.12079	0.157888	0.199773	1
K3F56_RS08135	NZ_CP080620	complement(1715540..1715623)	K3F56_RS08135	K3F56_08135		0	#N/A	#N/A	#N/A	#N/A	#N/A
gcvT	NZ_CP080620	1715914..1717008	K3F56_RS08140	K3F56_08140	GO:0004047 - aminomethyltransferase activity [Evidence IEA]	1617.51	1.68785	3.22176	1.22376e-31	7.5626e-31	5.08963e-28
gcvH	NZ_CP080620	1717032..1717421	K3F56_RS08145	K3F56_08145	GO:0003824 - catalytic activity [Evidence IEA]	1959.1	2.47476	5.55873	4.55451e-55	5.17546e-54	1.89422e-51
gcvP	NZ_CP080620	1717540..1720413	K3F56_RS08150	K3F56_08150	GO:0004375 - glycine dehydrogenase (decarboxylating) activity [Evidence IEA]	1135.91	2.12645	4.36643	1.44064e-27	7.95702e-27	5.99164e-24
ygfF	NZ_CP080620	1720680..1721423	K3F56_RS08155	K3F56_08155	GO:0016491 - oxidoreductase activity [Evidence IEA]	50.5013	0.659885	1.57996	0.000138658	0.000257217	0.576681
bglA	NZ_CP080620	complement(1721480..1722913)	K3F56_RS08160	K3F56_08160		159.679	0.287292	1.22035	0.0197235	0.0289552	1
yqfB	NZ_CP080620	1722958..1723269	K3F56_RS08165	K3F56_08165		113.957	0.74727	1.67861	1.45963e-05	2.96561e-05	0.0607061
yqfA	NZ_CP080620	1723433..1724092	K3F56_RS08170	K3F56_08170		472.357	1.58951	3.00948	1.50079e-26	7.97164e-26	6.24179e-23
ygfZ	NZ_CP080620	complement(1724288..1725268)	K3F56_RS08175	K3F56_08175	GO:0005542 - folic acid binding [Evidence IEA]	383.766	0.566342	1.48076	2.03153e-05	4.08565e-05	0.0844912
sdhE	NZ_CP080620	1725511..1725777	K3F56_RS08180	K3F56_08180		194.563	0.568936	1.48343	0.00132727	0.00223939	1
ygfX	NZ_CP080620	1725758..1726165	K3F56_RS08185	K3F56_08185		115.73	0.519797	1.43375	0.00341719	0.00550004	1
fldB	NZ_CP080620	complement(1726205..1726726)	K3F56_RS08190	K3F56_08190	GO:0009055 - electron transfer activity [Evidence IEA]; GO:0010181 - FMN binding [Evidence IEA]	106.428	0.364078	1.28706	0.0147855	0.0221039	1
xerD	NZ_CP080620	1726838..1727734	K3F56_RS08195	K3F56_08195	GO:0009009 - site-specific recombinase activity [Evidence IEA]	97.8867	-0.307253	-1.23735	0.0272537	0.0392343	1
dsbC	NZ_CP080620	1727759..1728469	K3F56_RS08200	K3F56_08200		214.774	-0.372224	-1.29435	0.00782679	0.0120785	1
recJ	NZ_CP080620	1728475..1730208	K3F56_RS08205	K3F56_08205	GO:0008409 - 5'-3' exonuclease activity [Evidence IEA]	154.999	-0.995593	-1.9939	3.33566e-18	1.31373e-17	1.3873e-14
prfB	NZ_CP080620	1730299..1731397	K3F56_RS08210	K3F56_08210	GO:0003747 - translation release factor activity [Evidence IEA]	881.272	-1.70744	-3.2658	2.2693e-36	1.59157e-35	9.438e-33
lysS_1	NZ_CP080620	1731407..1732924	K3F56_RS08215	K3F56_08215	GO:0004824 - lysine-tRNA ligase activity [Evidence IEA]	1039.94	-1.33622	-2.52489	8.50449e-21	3.77081e-20	3.53702e-17
idi	NZ_CP080620	complement(1732968..1733516)	K3F56_RS08220	K3F56_08220	GO:0004452 - isopentenyl-diphosphate delta-isomerase activity [Evidence IEA]	28.9092	0.698022	1.62228	6.61251e-05	0.000127263	0.275014
K3F56_RS08225	NZ_CP080620	1733571..1733642	K3F56_RS08225	K3F56_08225		0	#N/A	#N/A	#N/A	#N/A	#N/A
yqfG	NZ_CP080620	complement(1733639..1733764)	K3F56_RS08230	K3F56_08230		0	#N/A	#N/A	#N/A	#N/A	#N/A
uacT	NZ_CP080620	complement(1733766..1735214)	K3F56_RS08235	K3F56_08235		2.84757	3.71446	13.1269	2.42115e-13	7.68082e-13	1.00696e-09
ygfT	NZ_CP080620	1735650..1737569	K3F56_RS08240	K3F56_08240	GO:0051536 - iron-sulfur cluster binding [Evidence IEA]; GO:0016491 - oxidoreductase activity [Evidence IEA]	3.8505	1.39396	2.62799	2.17261e-09	5.66514e-09	9.0359e-06
ygfS	NZ_CP080620	1737569..1738057	K3F56_RS08245	K3F56_08245		6.9581	1.76385	3.39602	5.37942e-08	1.27627e-07	0.00022373
ghxQ	NZ_CP080620	complement(1738093..1739460)	K3F56_RS08250	K3F56_08250		10.9589	0.370438	1.29275	0.0295669	0.0423155	1
guaD	NZ_CP080620	complement(1739496..1740812)	K3F56_RS08255	K3F56_08255	GO:0008892 - guanine deaminase activity [Evidence IEA]	13.1493	0.104059	1.07479	0.585987	0.638157	1
xanQ	NZ_CP080620	complement(1740830..1742230)	K3F56_RS08260	K3F56_08260		1.26742	0.322538	1.25053	0.359984	0.417506	1
xdhD	NZ_CP080620	complement(1742395..1745265)	K3F56_RS08265	K3F56_08265		11.5542	1.32871	2.51177	2.08167e-13	6.62406e-13	8.65765e-10
ygfM	NZ_CP080620	complement(1745262..1746041)	K3F56_RS08270	K3F56_08270		13.9767	1.62342	3.08104	7.65613e-12	2.25509e-11	3.18419e-08
ssnA	NZ_CP080620	complement(1746092..1747420)	K3F56_RS08275	K3F56_08275	GO:0016810 - hydrolase activity, acting on carbon-nitrogen (but not peptide) bonds [Evidence IEA]	7.22307	2.19375	4.57492	4.20069e-14	1.38217e-13	1.74707e-10
ygfK	NZ_CP080620	complement(1747423..1750521)	K3F56_RS08280	K3F56_08280	GO:0051536 - iron-sulfur cluster binding [Evidence IEA]; GO:0016491 - oxidoreductase activity [Evidence IEA]	31.3041	4.73522	26.6344	3.13628e-92	6.90147e-91	1.30438e-88
mocA	NZ_CP080620	complement(1750843..1751421)	K3F56_RS08285	K3F56_08285	GO:0070567 - cytidylyltransferase activity [Evidence IEA]	118.245	4.45064	21.8664	4.9949e-90	1.04391e-88	2.07738e-86
yqeC	NZ_CP080620	1751524..1752294	K3F56_RS08290	K3F56_08290		194.202	6.03427	65.5385	4.04601e-185	2.43874e-183	1.68273e-181
yqeB	NZ_CP080620	1752342..1753967	K3F56_RS08295	K3F56_08295		93.8957	5.17368	36.0939	1.75011e-183	9.97081e-182	7.27869e-180
arcC	NZ_CP080620	complement(1754188..1755120)	K3F56_RS08300	K3F56_08300	GO:0008804 - carbamate kinase activity [Evidence IEA]	7.516	0.409957	1.32865	0.056475	0.0774413	1
hyuA	NZ_CP080620	complement(1755168..1756553)	K3F56_RS08305	K3F56_08305		2.18406	0.953032	1.93594	0.00386165	0.00617953	1
ygeY	NZ_CP080620	complement(1756606..1757817)	K3F56_RS08310	K3F56_08310	GO:0016787 - hydrolase activity [Evidence IEA]	16.5629	1.8332	3.56326	1.15287e-20	5.0846e-20	4.79478e-17
dpaL	NZ_CP080620	complement(1757875..1759071)	K3F56_RS08315	K3F56_08315	GO:0008838 - diaminopropionate ammonia-lyase activity [Evidence IEA]; GO:0030170 - pyridoxal phosphate binding [Evidence IEA]	9.39591	2.45337	5.47695	1.90294e-18	7.58804e-18	7.91432e-15
ygeW	NZ_CP080620	complement(1759129..1760316)	K3F56_RS08320	K3F56_08320		16.2446	4.6216	24.6173	7.78905e-40	6.03253e-39	3.23947e-36
ygeV	NZ_CP080620	1760795..1762573	K3F56_RS08325	K3F56_08325		284.029	5.17042	36.0123	2.71343e-252	2.4533e-250	1.12852e-248
xdhC	NZ_CP080620	complement(1762613..1763092)	K3F56_RS08330	K3F56_08330		25.5598	3.18471	9.09269	3.8437e-35	2.61208e-34	1.59859e-31
xdhB	NZ_CP080620	complement(1763089..1763967)	K3F56_RS08335	K3F56_08335	GO:0071949 - FAD binding [Evidence IEA]; GO:0016491 - oxidoreductase activity [Evidence IEA]	26.732	3.10862	8.62556	2.07435e-52	2.1731e-51	8.62721e-49
xdhA	NZ_CP080620	complement(1763978..1766275)	K3F56_RS08340	K3F56_08340	GO:0005506 - iron ion binding [Evidence IEA]; GO:0016491 - oxidoreductase activity [Evidence IEA]	35.7077	3.076	8.43274	9.81296e-67	1.45239e-65	4.08121e-63
actS	NZ_CP080620	1766690..1767445	K3F56_RS08345	K3F56_08345		68.0746	0.851333	1.80417	5.17247e-07	1.16283e-06	0.00215123
ygeQ	NZ_CP080620	1767753..1768547	K3F56_RS08355	K3F56_08355		9.68599	-1.71569	-3.28454	7.4638e-12	2.2e-11	3.10419e-08
K3F56_RS22265	NZ_CP080620	1768614..1768892	K3F56_RS22265			8.68413	-1.58996	-3.01042	9.28069e-05	0.000175767	0.385984
K3F56_RS08360	NZ_CP080620	1768981..1769570	K3F56_RS08360	K3F56_08360	GO:0004803 - transposase activity [Evidence IEA]	241.788	0.760782	1.69441	1.29183e-10	3.60587e-10	5.37274e-07
K3F56_RS08365	NZ_CP080620	1769634..1771076	K3F56_RS08365	K3F56_08365		2.58469	0.615435	1.53202	0.0284139	0.0407635	1
iprA	NZ_CP080620	1771164..1771787	K3F56_RS08370	K3F56_08370		0.283169	-0.739176	-1.66922	0.459763	0.517078	1
ampH	NZ_CP080620	complement(1771788..1772945)	K3F56_RS08375	K3F56_08375		74.073	0.526656	1.44059	0.000353813	0.000633998	1
sbmA	NZ_CP080620	1773297..1774517	K3F56_RS08380	K3F56_08380	GO:1904680 - peptide transmembrane transporter activity [Evidence IEA]	20.5889	0.325154	1.2528	0.0499934	0.0693284	1
yaiW	NZ_CP080620	1774530..1775624	K3F56_RS08385	K3F56_08385		31.2811	0.125864	1.09116	0.434607	0.492649	1
yaiY	NZ_CP080620	complement(1775683..1775991)	K3F56_RS08390	K3F56_08390		35.7195	-1.16842	-2.24766	3.06361e-06	6.5543e-06	0.0127416
yaiZ	NZ_CP080620	1776251..1776463	K3F56_RS08395	K3F56_08395		50.3827	1.28739	2.44086	4.81869e-07	1.08564e-06	0.00200409
ddlA	NZ_CP080620	complement(1776487..1777581)	K3F56_RS08400	K3F56_08400	GO:0008716 - D-alanine-D-alanine ligase activity [Evidence IEA]	255.249	-0.803776	-1.74566	1.64918e-10	4.57872e-10	6.85893e-07
K3F56_RS08405	NZ_CP080620	1777659..1777862	K3F56_RS08405	K3F56_08405		0	#N/A	#N/A	#N/A	#N/A	#N/A
iraP	NZ_CP080620	1778044..1778304	K3F56_RS08410	K3F56_08410		3.63355	2.95204	7.73841	0.000273748	0.000494793	1
K3F56_RS08415	NZ_CP080620	1778405..1779052	K3F56_RS08415	K3F56_08415	GO:0016791 - phosphatase activity [Evidence IEA]	16.4224	0.929548	1.90468	2.00673e-06	4.3446e-06	0.00834598
psiF	NZ_CP080620	1779216..1779536	K3F56_RS08420	K3F56_08420		33.1693	1.63406	3.10385	2.85852e-15	9.9154e-15	1.18886e-11
adrA	NZ_CP080620	1779638..1780753	K3F56_RS08425	K3F56_08425		0.891096	0.353345	1.27752	0.441011	0.4995	1
proC	NZ_CP080620	complement(1780770..1781579)	K3F56_RS08430	K3F56_08430	GO:0004735 - pyrroline-5-carboxylate reductase activity [Evidence IEA]	176.731	-0.306549	-1.23675	0.0393311	0.0553376	1
yaiI	NZ_CP080620	1781699..1782157	K3F56_RS08435	K3F56_08435		81.0833	0.0823155	1.05872	0.621565	0.6718	1
aroL	NZ_CP080620	1782340..1782864	K3F56_RS08440	K3F56_08440	GO:0004765 - shikimate kinase activity [Evidence IEA]	113.922	-0.203692	-1.15164	0.159307	0.201324	1
yaiA	NZ_CP080620	1782914..1783105	K3F56_RS08445	K3F56_08445		25.7336	0.342665	1.2681	0.0985058	0.128994	1
aroM	NZ_CP080620	1783363..1784040	K3F56_RS08450	K3F56_08450		28.7643	-1.22778	-2.34206	2.4182e-12	7.27736e-12	1.00573e-08
ppnP	NZ_CP080620	1784112..1784396	K3F56_RS08455	K3F56_08455		600.009	0.883229	1.8445	4.47887e-08	1.0681e-07	0.000186276
K3F56_RS08460	NZ_CP080620	1784544..1784885	K3F56_RS08460	K3F56_08460		4.3769	0.424672	1.34227	0.252275	0.304296	1
K3F56_RS08465	NZ_CP080620	1784882..1784965	K3F56_RS08465	K3F56_08465		0	#N/A	#N/A	#N/A	#N/A	#N/A
rdgC	NZ_CP080620	complement(1785043..1785954)	K3F56_RS08470	K3F56_08470		119.563	-1.24824	-2.37552	8.73297e-20	3.71375e-19	3.63204e-16
mak	NZ_CP080620	1786079..1786987	K3F56_RS08475	K3F56_08475		34.7458	1.25824	2.39204	1.187e-14	3.98125e-14	4.93675e-11
araJ	NZ_CP080620	complement(1787232..1788416)	K3F56_RS08480	K3F56_08480	GO:0022857 - transmembrane transporter activity [Evidence IEA]	9.84636	-0.441089	-1.35763	0.0201235	0.0295007	1
sbcC	NZ_CP080620	complement(1788542..1791688)	K3F56_RS08485	K3F56_08485	GO:0004527 - exonuclease activity [Evidence IEA]	38.7183	-0.430732	-1.34792	0.000609694	0.00106677	1
sbcD	NZ_CP080620	complement(1791685..1792887)	K3F56_RS08490	K3F56_08490	GO:0004527 - exonuclease activity [Evidence IEA]	33.6577	-0.771132	-1.70661	1.63146e-06	3.54137e-06	0.00678526
phoB	NZ_CP080620	1793077..1793766	K3F56_RS08495	K3F56_08495		34.7859	-0.246479	-1.18631	0.111511	0.144568	1
phoR	NZ_CP080620	1793824..1795119	K3F56_RS08500	K3F56_08500	GO:0004721 - phosphoprotein phosphatase activity [Evidence IEA]; GO:0000155 - phosphorelay sensor kinase activity [Evidence IEA]	25.1197	-1.63156	-3.09847	1.37919e-20	6.03161e-20	5.73606e-17
brnQ	NZ_CP080620	1795526..1796845	K3F56_RS08505	K3F56_08505		107.664	-0.928393	-1.90315	2.90177e-14	9.60864e-14	1.20685e-10
proY	NZ_CP080620	1796921..1798294	K3F56_RS08510	K3F56_08510		95.4693	-1.78878	-3.45522	7.65633e-45	6.71786e-44	3.18427e-41
malZ	NZ_CP080620	1798450..1800267	K3F56_RS08515	K3F56_08515	GO:0004558 - alpha-1,4-glucosidase activity [Evidence IEA]	61.077	-1.66381	-3.16852	7.47047e-27	4.01937e-26	3.10697e-23
acpH	NZ_CP080620	complement(1800272..1800853)	K3F56_RS08520	K3F56_08520	GO:0008770 - [acyl-carrier-protein] phosphodiesterase activity [Evidence IEA]	31.8599	-0.507095	-1.42119	0.00554664	0.00870837	1
queA	NZ_CP080620	1800946..1802016	K3F56_RS08525	K3F56_08525	GO:0051075 - S-adenosylmethionine:tRNA ribosyltransferase-isomerase activity [Evidence IEA]	205.893	-2.78755	-6.90458	5.58832e-82	1.06127e-80	2.32418e-78
tgt	NZ_CP080620	1802072..1803199	K3F56_RS08530	K3F56_08530	GO:0008479 - tRNA-guanosine(34) queuine transglycosylase activity [Evidence IEA]	326.336	-1.3226	-2.50116	3.62135e-17	1.363e-16	1.50612e-13
yajC	NZ_CP080620	1803222..1803554	K3F56_RS08535	K3F56_08535	GO:0015450 - protein-transporting ATPase activity [Evidence IEA]	1295.29	-0.339049	-1.26492	0.0279681	0.0401643	1
secD	NZ_CP080620	1803582..1805429	K3F56_RS08540	K3F56_08540	GO:0015450 - protein-transporting ATPase activity [Evidence IEA]	441.647	-1.6668	-3.17509	3.39719e-33	2.21804e-32	1.41289e-29
secF	NZ_CP080620	1805440..1806411	K3F56_RS08545	K3F56_08545	GO:0015450 - protein-transporting ATPase activity [Evidence IEA]	384.687	-1.22077	-2.33071	1.74695e-17	6.69019e-17	7.26555e-14
yajD	NZ_CP080620	1806540..1806887	K3F56_RS08550	K3F56_08550		177.011	1.05891	2.08336	2.4458e-08	5.95208e-08	0.000101721
tsx	NZ_CP080620	complement(1807064..1807948)	K3F56_RS08555	K3F56_08555		853.171	0.134725	1.09788	0.333429	0.39008	1
yajI	NZ_CP080620	complement(1808247..1808786)	K3F56_RS08560	K3F56_08560		15.586	0.700043	1.62455	0.000495883	0.000877234	1
nrdR	NZ_CP080620	1808937..1809386	K3F56_RS08565	K3F56_08565	GO:0140110 - transcription regulator activity [Evidence IEA]	175.538	-0.071579	-1.05087	0.622975	0.67315	1
ribD	NZ_CP080620	1809390..1810493	K3F56_RS08570	K3F56_08570	GO:0008703 - 5-amino-6-(5-phosphoribosylamino)uracil reductase activity [Evidence IEA]; GO:0008835 - diaminohydroxyphosphoribosylaminopyrimidine deaminase activity [Evidence IEA]; GO:0050661 - NADP binding [Evidence IEA]; GO:0008270 - zinc ion binding [Evidence IEA]	201	-0.199533	-1.14833	0.0784496	0.104675	1
ribE_2	NZ_CP080620	1810582..1811052	K3F56_RS08575	K3F56_08575	GO:0000906 - 6,7-dimethyl-8-ribityllumazine synthase activity [Evidence IEA]	792.878	-1.49908	-2.82662	2.53861e-24	1.26142e-23	1.05581e-20
nusB	NZ_CP080620	1811072..1811491	K3F56_RS08580	K3F56_08580		758.164	-1.3644	-2.5747	4.99617e-27	2.69858e-26	2.07791e-23
thiL	NZ_CP080620	1811569..1812546	K3F56_RS08585	K3F56_08585	GO:0009030 - thiamine-phosphate kinase activity [Evidence IEA]	121.824	-1.25992	-2.39483	4.96973e-22	2.28894e-21	2.06691e-18
pgpA	NZ_CP080620	1812524..1813042	K3F56_RS08590	K3F56_08590	GO:0008962 - phosphatidylglycerophosphatase activity [Evidence IEA]	110.188	0.0535898	1.03784	0.755086	0.793632	1
yajO	NZ_CP080620	complement(1813096..1814070)	K3F56_RS08595	K3F56_08595		163.346	2.09978	4.28644	9.56453e-61	1.23537e-59	3.97789e-57
dxs	NZ_CP080620	complement(1814250..1816112)	K3F56_RS08600	K3F56_08600	GO:0008661 - 1-deoxy-D-xylulose-5-phosphate synthase activity [Evidence IEA]	180.412	-0.607581	-1.5237	1.66115e-05	3.357e-05	0.0690871
ispA	NZ_CP080620	complement(1816137..1817036)	K3F56_RS08605	K3F56_08605		244.641	-0.691681	-1.61516	1.19825e-08	2.97524e-08	4.98353e-05
xseB	NZ_CP080620	complement(1817036..1817278)	K3F56_RS08610	K3F56_08610		227.506	-0.0192757	-1.01345	0.909571	0.92741	1
thiI	NZ_CP080620	1817484..1818932	K3F56_RS08615	K3F56_08615		179.147	-2.47499	-5.55962	1.34198e-67	2.02956e-66	5.5813e-64
yajL	NZ_CP080620	complement(1818986..1819576)	K3F56_RS08620	K3F56_08620		114.517	0.502787	1.41695	0.000899261	0.00154355	1
panE	NZ_CP080620	complement(1819539..1820450)	K3F56_RS08625	K3F56_08625	GO:0008677 - 2-dehydropantoate 2-reductase activity [Evidence IEA]	155.008	0.655275	1.57492	1.47649e-05	2.99694e-05	0.0614074
yajQ	NZ_CP080620	1820618..1821109	K3F56_RS08630	K3F56_08630		669.91	0.474595	1.38953	0.000711588	0.00123518	1
yajR	NZ_CP080620	complement(1821237..1822601)	K3F56_RS08635	K3F56_08635	GO:0022857 - transmembrane transporter activity [Evidence IEA]	41.838	-1.62232	-3.0787	1.08796e-21	4.956e-21	4.52483e-18
cyoE	NZ_CP080620	complement(1822750..1823640)	K3F56_RS08640	K3F56_08640	GO:0008495 - protoheme IX farnesyltransferase activity [Evidence IEA]	1659.71	-2.27491	-4.83968	6.67048e-52	6.90113e-51	2.77425e-48
cyoD	NZ_CP080620	complement(1823652..1823981)	K3F56_RS08645	K3F56_08645		1617.21	-4.35292	-20.4343	6.52837e-172	3.39393e-170	2.71515e-168
cyoC	NZ_CP080620	complement(1823981..1824595)	K3F56_RS08650	K3F56_08650	GO:0004129 - cytochrome-c oxidase activity [Evidence IEA]	1220.11	-5.12212	-34.8265	2.28707e-197	1.48624e-195	9.51192e-194
cyoB	NZ_CP080620	complement(1824585..1826576)	K3F56_RS08655	K3F56_08655	GO:0004129 - cytochrome-c oxidase activity [Evidence IEA]	2079.67	-4.82981	-28.4393	1.90651e-151	7.92916e-150	7.92916e-148
cyoA	NZ_CP080620	complement(1826598..1827545)	K3F56_RS08660	K3F56_08660	GO:0004129 - cytochrome-c oxidase activity [Evidence IEA]	2869.31	-3.92567	-15.1965	5.08943e-148	1.97822e-146	2.11669e-144
ampG	NZ_CP080620	complement(1828005..1829480)	K3F56_RS08665	K3F56_08665	GO:0022857 - transmembrane transporter activity [Evidence IEA]	93.9706	-1.98848	-3.9682	1.42113e-49	1.38744e-48	5.91048e-46
yajG	NZ_CP080620	complement(1829524..1830102)	K3F56_RS08670	K3F56_08670		354.661	-1.03765	-2.05288	1.69038e-19	7.09416e-19	7.03031e-16
bolA	NZ_CP080620	1830407..1830724	K3F56_RS08675	K3F56_08675		131.469	0.77937	1.71638	8.37198e-06	1.73315e-05	0.0348191
tig	NZ_CP080620	1831068..1832366	K3F56_RS08680	K3F56_08680	GO:0003755 - peptidyl-prolyl cis-trans isomerase activity [Evidence IEA]; GO:0051082 - unfolded protein binding [Evidence IEA]	2334.44	-1.13128	-2.19054	1.30872e-10	3.65054e-10	5.44295e-07
clpP	NZ_CP080620	1832612..1833235	K3F56_RS08685	K3F56_08685	GO:0004176 - ATP-dependent peptidase activity [Evidence IEA]; GO:0004252 - serine-type endopeptidase activity [Evidence IEA]	1422	-0.4112	-1.32979	0.00395577	0.00632041	1
clpX	NZ_CP080620	1833361..1834635	K3F56_RS08690	K3F56_08690	GO:0005524 - ATP binding [Evidence IEA]; GO:0004252 - serine-type endopeptidase activity [Evidence IEA]; GO:0051082 - unfolded protein binding [Evidence IEA]	1085.4	-0.845249	-1.79658	1.56578e-09	4.11115e-09	6.51206e-06
lon	NZ_CP080620	1834823..1837177	K3F56_RS08695	K3F56_08695	GO:0016887 - ATP hydrolysis activity [Evidence IEA]; GO:0004176 - ATP-dependent peptidase activity [Evidence IEA]; GO:0043565 - sequence-specific DNA binding [Evidence IEA]; GO:0004252 - serine-type endopeptidase activity [Evidence IEA]	1589.42	-2.17747	-4.52359	1.44159e-33	9.48666e-33	5.99557e-30
hupB	NZ_CP080620	1837368..1837658	K3F56_RS08700	K3F56_08700		2053.65	0.862673	1.8184	2.88411e-08	6.9698e-08	0.00011995
ppiD	NZ_CP080620	1837850..1839721	K3F56_RS08705	K3F56_08705	GO:0003755 - peptidyl-prolyl cis-trans isomerase activity [Evidence IEA]	414.376	-1.07584	-2.10795	9.43549e-18	3.68471e-17	3.92422e-14
ybaV	NZ_CP080620	1839872..1840243	K3F56_RS08710	K3F56_08710		26.4334	0.662922	1.58329	0.000641562	0.0011197	1
fadM	NZ_CP080620	1840337..1840735	K3F56_RS08715	K3F56_08715		1.77163	-0.751424	-1.68345	0.17831	0.2227	1
queC	NZ_CP080620	complement(1840787..1841482)	K3F56_RS08720	K3F56_08720		63.5111	-0.0115736	-1.00805	0.946928	0.959618	1
ybaE	NZ_CP080620	complement(1841547..1843247)	K3F56_RS08725	K3F56_08725		98.4623	2.61322	6.11868	1.88194e-35	1.28945e-34	7.82698e-32
cof	NZ_CP080620	1843347..1844165	K3F56_RS08730	K3F56_08730	GO:0016818 - hydrolase activity, acting on acid anhydrides, in phosphorus-containing anhydrides [Evidence IEA]	26.0311	0.434881	1.3518	0.00721961	0.0111913	1
decR	NZ_CP080620	1844318..1844776	K3F56_RS08735	K3F56_08735		44.3992	-0.672959	-1.59434	0.000288316	0.00052022	1
mdlA	NZ_CP080620	1844806..1846578	K3F56_RS08740	K3F56_08740	GO:0140359 - ABC-type transporter activity [Evidence IEA]; GO:0005524 - ATP binding [Evidence IEA]	23.9041	-0.850814	-1.80352	1.86796e-08	4.58069e-08	7.76884e-05
mdlB	NZ_CP080620	1846571..1848352	K3F56_RS08745	K3F56_08745	GO:0140359 - ABC-type transporter activity [Evidence IEA]; GO:0005524 - ATP binding [Evidence IEA]	23.9468	-0.620786	-1.53771	0.000128436	0.000239001	0.534166
glnK	NZ_CP080620	1848533..1848871	K3F56_RS08750	K3F56_08750	GO:0030234 - enzyme regulator activity [Evidence IEA]	0.811394	0.229588	1.1725	0.770752	0.807852	1
amtB	NZ_CP080620	1848901..1850187	K3F56_RS08755	K3F56_08755	GO:0008519 - ammonium transmembrane transporter activity [Evidence IEA]	7.26001	0.310328	1.23999	0.121771	0.157086	1
tesB	NZ_CP080620	complement(1850236..1851096)	K3F56_RS08760	K3F56_08760		86.7532	-0.340111	-1.26585	0.0150678	0.022491	1
ybaY	NZ_CP080620	1851314..1851886	K3F56_RS08765	K3F56_08765		75.4723	-0.447731	-1.36389	0.00896353	0.0137461	1
K3F56_RS08770	NZ_CP080620	complement(1851917..1852228)	K3F56_RS08770	K3F56_08770	GO:0003824 - catalytic activity [Evidence IEA]; GO:0003677 - DNA binding [Evidence IEA]	63.7391	0.988842	1.98459	5.89991e-07	1.31923e-06	0.00245377
ybaA	NZ_CP080620	1852607..1852960	K3F56_RS08780	K3F56_08780		6.2585	-0.504747	-1.41887	0.148735	0.189055	1
pdeB	NZ_CP080620	complement(1853002..1854552)	K3F56_RS08785	K3F56_08785		22.0396	0.163104	1.11969	0.33666	0.393305	1
ylaC	NZ_CP080620	complement(1854716..1855186)	K3F56_RS08790	K3F56_08790		288.616	-1.17145	-2.25239	3.39491e-19	1.41053e-18	1.41194e-15
maa	NZ_CP080620	complement(1855302..1855853)	K3F56_RS08795	K3F56_08795	GO:0016407 - acetyltransferase activity [Evidence IEA]	46.6516	-0.322566	-1.25055	0.106088	0.138227	1
hha	NZ_CP080620	complement(1856025..1856243)	K3F56_RS08800	K3F56_08800		207.391	-0.717726	-1.64459	4.25108e-05	8.29669e-05	0.176802
tomB	NZ_CP080620	complement(1856269..1856643)	K3F56_RS08805	K3F56_08805		85.5411	0.171812	1.12647	0.319356	0.375304	1
acrB	NZ_CP080620	complement(1857189..1860338)	K3F56_RS08810	K3F56_08810		374.493	-0.816046	-1.76057	4.44476e-09	1.13969e-08	1.84858e-05
acrA	NZ_CP080620	complement(1860361..1861554)	K3F56_RS08815	K3F56_08815		431.836	-1.1219	-2.17633	2.60552e-15	9.06052e-15	1.08364e-11
acrR	NZ_CP080620	1861696..1862343	K3F56_RS08820	K3F56_08820		13.8128	-0.149987	-1.10956	0.482261	0.539896	1
mscK	NZ_CP080620	1862471..1865833	K3F56_RS08825	K3F56_08825		55.5318	-1.12111	-2.17515	1.08926e-15	3.86539e-15	4.53024e-12
rsmS	NZ_CP080620	complement(1866045..1866206)	K3F56_RS08830	K3F56_08830		1.4105	0.466141	1.38141	0.630172	0.679442	1
priC	NZ_CP080620	complement(1866220..1866747)	K3F56_RS08835	K3F56_08835		46.8478	0.387515	1.30814	0.0169511	0.0251066	1
ybaN	NZ_CP080620	1866817..1867194	K3F56_RS08840	K3F56_08840		83.7891	-3.56286	-11.8176	8.86149e-52	9.14515e-51	3.68549e-48
apt	NZ_CP080620	1867347..1867898	K3F56_RS08845	K3F56_08845	GO:0003999 - adenine phosphoribosyltransferase activity [Evidence IEA]	257.52	-3.13213	-8.76731	1.58647e-113	4.71293e-112	6.59811e-110
dnaX	NZ_CP080620	1868027..1869958	K3F56_RS08850	K3F56_08850	GO:0005524 - ATP binding [Evidence IEA]; GO:0003677 - DNA binding [Evidence IEA]; GO:0003887 - DNA-directed DNA polymerase activity [Evidence IEA]	147.888	-1.15818	-2.23176	6.49146e-23	3.06099e-22	2.6998e-19
ybaB	NZ_CP080620	1870011..1870340	K3F56_RS08855	K3F56_08855	GO:0003677 - DNA binding [Evidence IEA]	138.865	-0.636746	-1.55482	0.000381391	0.000681652	1
recR	NZ_CP080620	1870340..1870945	K3F56_RS08860	K3F56_08860		427.956	-0.811392	-1.7549	1.60325e-09	4.20688e-09	6.66791e-06
htpG	NZ_CP080620	1871055..1872929	K3F56_RS08865	K3F56_08865	GO:0005524 - ATP binding [Evidence IEA]; GO:0016887 - ATP hydrolysis activity [Evidence IEA]; GO:0051082 - unfolded protein binding [Evidence IEA]	2138.75	-2.08759	-4.25036	4.01851e-30	2.37738e-29	1.6713e-26
adk	NZ_CP080620	1873110..1873754	K3F56_RS08870	K3F56_08870	GO:0004017 - adenylate kinase activity [Evidence IEA]; GO:0005524 - ATP binding [Evidence IEA]	1101.26	-1.13776	-2.2004	4.97466e-15	1.71272e-14	2.06896e-11
hemH	NZ_CP080620	1873990..1874952	K3F56_RS08875	K3F56_08875	GO:0004325 - ferrochelatase activity [Evidence IEA]	47.4389	0.0883989	1.06319	0.604704	0.655109	1
aes	NZ_CP080620	complement(1874949..1875908)	K3F56_RS08880	K3F56_08880	GO:0016787 - hydrolase activity [Evidence IEA]	47.359	3.90777	15.0092	5.29969e-80	9.79618e-79	2.20414e-76
gsk	NZ_CP080620	1876060..1877364	K3F56_RS08885	K3F56_08885		125.236	-1.94422	-3.84829	2.94296e-49	2.84646e-48	1.22398e-45
ybaL	NZ_CP080620	complement(1877497..1879173)	K3F56_RS08890	K3F56_08890	GO:0051139 - metal cation:proton antiporter activity [Evidence IEA]; GO:0008324 - monoatomic cation transmembrane transporter activity [Evidence IEA]	112.727	-1.03711	-2.05212	6.71196e-14	2.19286e-13	2.79151e-10
fsr	NZ_CP080620	complement(1879411..1880631)	K3F56_RS08895	K3F56_08895		29.6098	-0.170998	-1.12584	0.272277	0.325777	1
ushA	NZ_CP080620	1880849..1882501	K3F56_RS08900	K3F56_08900		122.182	1.08536	2.1219	4.61706e-21	2.06255e-20	1.92023e-17
ybaK	NZ_CP080620	complement(1882538..1883017)	K3F56_RS08905	K3F56_08905	GO:0002161 - aminoacyl-tRNA editing activity [Evidence IEA]	52.5925	-0.704997	-1.63014	0.000182957	0.000336552	0.76092
ybaP	NZ_CP080620	complement(1883221..1884015)	K3F56_RS08910	K3F56_08910		60.286	-0.124277	-1.08996	0.450827	0.508817	1
ybaQ	NZ_CP080620	1884153..1884494	K3F56_RS08915	K3F56_08915	GO:0003677 - DNA binding [Evidence IEA]	33.0726	0.0762579	1.05428	0.718608	0.761256	1
copA	NZ_CP080620	complement(1884810..1887314)	K3F56_RS08920	K3F56_08920	GO:0019829 - ATPase-coupled monoatomic cation transmembrane transporter activity [Evidence IEA]	182.851	1.61963	3.07297	1.94618e-23	9.35739e-23	8.09414e-20
glsA	NZ_CP080620	1887576..1888508	K3F56_RS08925	K3F56_08925	GO:0004359 - glutaminase activity [Evidence IEA]	33.9129	2.56772	5.92871	9.96556e-21	4.40454e-20	4.14468e-17
ybaT	NZ_CP080620	1888511..1889803	K3F56_RS08930	K3F56_08930	GO:0022857 - transmembrane transporter activity [Evidence IEA]	9.85626	1.83387	3.56493	5.58113e-11	1.58119e-10	2.32119e-07
K3F56_RS22085	NZ_CP080620	1889834..1889931	K3F56_RS22085			0	#N/A	#N/A	#N/A	#N/A	#N/A
cueR	NZ_CP080620	1889928..1890335	K3F56_RS08935	K3F56_08935		32.1872	1.44235	2.71763	1.6202e-13	5.17145e-13	6.7384e-10
ybbJ	NZ_CP080620	complement(1890336..1890794)	K3F56_RS08940	K3F56_08940		83.0613	0.669769	1.59082	1.63934e-05	3.31454e-05	0.0681801
qmcA	NZ_CP080620	complement(1890791..1891708)	K3F56_RS08945	K3F56_08945		102.769	0.788691	1.72751	9.73335e-09	2.42838e-08	4.0481e-05
fetA	NZ_CP080620	1891854..1892531	K3F56_RS08950	K3F56_08950		26.4471	0.480345	1.39508	0.00929777	0.0142429	1
fetB	NZ_CP080620	1892518..1893297	K3F56_RS08955	K3F56_08955		39.3373	0.303646	1.23426	0.0638656	0.0868597	1
cnoX	NZ_CP080620	complement(1893360..1894214)	K3F56_RS08960	K3F56_08960		806.127	-1.7327	-3.3235	1.97921e-27	1.08739e-26	8.23152e-24
ybbO	NZ_CP080620	complement(1894275..1895084)	K3F56_RS08965	K3F56_08965		147.204	-0.647817	-1.5668	4.43654e-05	8.64647e-05	0.184516
tesA	NZ_CP080620	complement(1895074..1895697)	K3F56_RS08970	K3F56_08970	GO:0016298 - lipase activity [Evidence IEA]	59.2056	0.0152935	1.01066	0.929807	0.945033	1
ybbA	NZ_CP080620	1895668..1896354	K3F56_RS08975	K3F56_08975		32.7879	0.708367	1.63395	0.000208215	0.000381484	0.865968
ybbP	NZ_CP080620	1896351..1898765	K3F56_RS08980	K3F56_08980		19.1007	-0.157218	-1.11514	0.390989	0.448957	1
rhsD	NZ_CP080620	1899196..1901694	K3F56_RS08985	K3F56_08985		6.82761	1.01136	2.01581	4.40892e-08	1.05262e-07	0.000183367
K3F56_RS22090	NZ_CP080620	1901720..1901842	K3F56_RS22090			0	#N/A	#N/A	#N/A	#N/A	#N/A
casA_1	NZ_CP080620	complement(1901855..1902433)	K3F56_RS08990	K3F56_08990	GO:0003674 - molecular_function [Evidence IEA]	1.17315	1.24807	2.37523	0.0278138	0.0399577	1
cas3	NZ_CP080620	complement(1902848..1905514)	K3F56_RS08995	K3F56_08995		24.6394	3.79067	13.8391	2.55529e-89	5.28729e-88	1.06275e-85
cysH	NZ_CP080620	complement(1905873..1906607)	K3F56_RS09000	K3F56_09000	GO:0004604 - phosphoadenylyl-sulfate reductase (thioredoxin) activity [Evidence IEA]	4.23581	-0.15588	-1.1141	0.642453	0.690965	1
cysI	NZ_CP080620	complement(1906682..1908394)	K3F56_RS09005	K3F56_09005	GO:0004783 - sulfite reductase (NADPH) activity [Evidence IEA]	6.54554	-0.539705	-1.45367	0.005	0.00790684	1
cysJ	NZ_CP080620	complement(1908394..1910193)	K3F56_RS09010	K3F56_09010	GO:0050660 - flavin adenine dinucleotide binding [Evidence IEA]; GO:0010181 - FMN binding [Evidence IEA]; GO:0004783 - sulfite reductase (NADPH) activity [Evidence IEA]	5.09747	-0.379737	-1.3011	0.0637244	0.0866961	1
queD	NZ_CP080620	1910512..1910874	K3F56_RS09015	K3F56_09015	GO:0003824 - catalytic activity [Evidence IEA]	93.494	-2.71321	-6.55779	9.63826e-48	9.1311e-47	4.00855e-44
ygcN	NZ_CP080620	1910952..1912223	K3F56_RS09020	K3F56_09020	GO:0016491 - oxidoreductase activity [Evidence IEA]	16.9466	0.0760075	1.0541	0.686413	0.732185	1
ygcO	NZ_CP080620	1912214..1912474	K3F56_RS09025	K3F56_09025		14.4385	0.800503	1.74171	0.0232985	0.0339043	1
ygcP	NZ_CP080620	1912491..1913066	K3F56_RS09030	K3F56_09030		8.45033	0.818806	1.76395	0.000308704	0.000555801	1
ygcQ	NZ_CP080620	complement(1913214..1914074)	K3F56_RS09035	K3F56_09035	GO:0009055 - electron transfer activity [Evidence IEA]; GO:0050660 - flavin adenine dinucleotide binding [Evidence IEA]	2.68501	-0.0556418	-1.03932	0.846227	0.873098	1
ygcR	NZ_CP080620	complement(1914071..1914850)	K3F56_RS09040	K3F56_09040	GO:0009055 - electron transfer activity [Evidence IEA]	2.57515	-0.113856	-1.08212	0.715831	0.758701	1
ygcS	NZ_CP080620	complement(1914828..1916237)	K3F56_RS09045	K3F56_09045	GO:0022857 - transmembrane transporter activity [Evidence IEA]	0.975759	-0.708837	-1.63449	0.0937993	0.123297	1
ygcU	NZ_CP080620	complement(1916259..1917713)	K3F56_RS09050	K3F56_09050	GO:0050660 - flavin adenine dinucleotide binding [Evidence IEA]; GO:0016491 - oxidoreductase activity [Evidence IEA]	4.17112	1.63303	3.10164	6.15204e-09	1.56205e-08	2.55864e-05
ygcW	NZ_CP080620	complement(1917783..1918568)	K3F56_RS09055	K3F56_09055		5.53009	2.93099	7.62636	2.45138e-16	8.93539e-16	1.01953e-12
yqcE	NZ_CP080620	1918887..1920164	K3F56_RS09060	K3F56_09060	GO:0022857 - transmembrane transporter activity [Evidence IEA]	6.11113	3.05058	8.28547	7.05204e-25	3.56372e-24	2.93294e-21
ygcE	NZ_CP080620	1920191..1921669	K3F56_RS09065	K3F56_09065	GO:0016301 - kinase activity [Evidence IEA]; GO:0016773 - phosphotransferase activity, alcohol group as acceptor [Evidence IEA]	10.0706	2.14355	4.41849	2.6032e-20	1.12661e-19	1.08267e-16
queE	NZ_CP080620	complement(1922981..1923652)	K3F56_RS09070	K3F56_09070	GO:0051539 - 4 iron, 4 sulfur cluster binding [Evidence IEA]; GO:1904047 - S-adenosyl-L-methionine binding [Evidence IEA]	117.736	-1.02987	-2.04184	6.86434e-09	1.73233e-08	2.85488e-05
yqcG	NZ_CP080620	1923791..1923931	K3F56_RS09075	K3F56_09075		0	#N/A	#N/A	#N/A	#N/A	#N/A
ygcG	NZ_CP080620	1923945..1924817	K3F56_RS09080	K3F56_09080		1.07149	-1.00988	-2.01374	0.0605717	0.0826231	1
eno	NZ_CP080620	complement(1924877..1926175)	K3F56_RS09085	K3F56_09085	GO:0004634 - phosphopyruvate hydratase activity [Evidence IEA]	3422.98	1.0547	2.07728	2.50104e-08	6.07939e-08	0.000104018
pyrG	NZ_CP080620	complement(1926263..1927900)	K3F56_RS09090	K3F56_09090	GO:0003883 - CTP synthase activity [Evidence IEA]	512.904	-1.30127	-2.46446	2.86636e-21	1.28878e-20	1.19212e-17
mazG	NZ_CP080620	complement(1928128..1928919)	K3F56_RS09095	K3F56_09095		40.5764	-0.281794	-1.21571	0.100632	0.131654	1
mazF	NZ_CP080620	complement(1928990..1929325)	K3F56_RS09100	K3F56_09100		52.6781	-0.101174	-1.07265	0.609486	0.659774	1
mazE	NZ_CP080620	complement(1929325..1929573)	K3F56_RS09105	K3F56_09105		43.7198	0.116814	1.08434	0.575313	0.627518	1
relA	NZ_CP080620	complement(1929651..1931885)	K3F56_RS09110	K3F56_09110		149.257	0.17784	1.13119	0.188527	0.234195	1
rlmD	NZ_CP080620	complement(1931933..1933234)	K3F56_RS09115	K3F56_09115	GO:0008173 - RNA methyltransferase activity [Evidence IEA]	65.7272	-0.202653	-1.15081	0.143756	0.183175	1
barA	NZ_CP080620	1933291..1936047	K3F56_RS09120	K3F56_09120	GO:0000155 - phosphorelay sensor kinase activity [Evidence IEA]	32.8909	-0.466772	-1.38201	0.000838909	0.00144234	1
gudD	NZ_CP080620	complement(1936279..1937619)	K3F56_RS09125	K3F56_09125	GO:0008872 - glucarate dehydratase activity [Evidence IEA]; GO:0000287 - magnesium ion binding [Evidence IEA]	21.8564	1.46385	2.75844	1.62516e-18	6.50535e-18	6.75906e-15
gudX	NZ_CP080620	complement(1937640..1938980)	K3F56_RS09130	K3F56_09130		9.90843	1.90256	3.73877	2.08626e-19	8.72038e-19	8.67677e-16
gudP	NZ_CP080620	complement(1938982..1940334)	K3F56_RS09135	K3F56_09135		10.0424	3.13431	8.78052	2.89918e-36	2.02651e-35	1.20577e-32
yqcA	NZ_CP080620	complement(1940769..1941218)	K3F56_RS09140	K3F56_09140	GO:0010181 - FMN binding [Evidence IEA]	226.067	0.988346	1.98391	3.55315e-10	9.65853e-10	1.47776e-06
truC	NZ_CP080620	complement(1941236..1942018)	K3F56_RS09145	K3F56_09145	GO:0009982 - pseudouridine synthase activity [Evidence IEA]	60.6118	-2.05441	-4.15373	5.75668e-29	3.27077e-28	2.3942e-25
yqcC	NZ_CP080620	complement(1942018..1942347)	K3F56_RS09150	K3F56_09150		48.0846	-1.43057	-2.69552	6.83215e-12	2.02241e-11	2.84149e-08
syd	NZ_CP080620	complement(1942969..1943514)	K3F56_RS09155	K3F56_09155		45.6483	-0.128142	-1.09289	0.430005	0.487912	1
queF	NZ_CP080620	1943582..1944430	K3F56_RS09160	K3F56_09160	GO:0043867 - 7-cyano-7-deazaguanine tRNA-ribosyltransferase activity [Evidence IEA]; GO:0033739 - preQ1 synthase activity [Evidence IEA]	74.5107	-0.401971	-1.32131	0.014947	0.0223213	1
ppnN	NZ_CP080620	1944542..1945906	K3F56_RS09165	K3F56_09165		740.058	1.523	2.87388	1.58456e-30	9.44155e-30	6.5902e-27
sdaC	NZ_CP080620	1946463..1947752	K3F56_RS09170	K3F56_09170		1071.04	0.42826	1.34561	0.0347502	0.0491085	1
sdaB	NZ_CP080620	1947810..1949177	K3F56_RS09175	K3F56_09175		537.15	0.436065	1.35291	0.0205488	0.0300712	1
xni	NZ_CP080620	1949289..1950044	K3F56_RS09180	K3F56_09180	GO:0017108 - 5'-flap endonuclease activity [Evidence IEA]; GO:0003677 - DNA binding [Evidence IEA]	51.175	0.599177	1.51485	0.00026935	0.000487056	1
fucO	NZ_CP080620	complement(1950099..1951247)	K3F56_RS09185	K3F56_09185	GO:0016491 - oxidoreductase activity [Evidence IEA]	148.954	3.46716	11.059	1.71067e-135	6.18668e-134	7.11468e-132
fucA	NZ_CP080620	complement(1951275..1951922)	K3F56_RS09190	K3F56_09190		25.8733	3.35144	10.2067	9.43531e-43	7.80149e-42	3.92415e-39
fucP	NZ_CP080620	1952469..1953785	K3F56_RS09195	K3F56_09195	GO:0015150 - fucose transmembrane transporter activity [Evidence IEA]	23.3181	1.90943	3.75659	2.72579e-24	1.35281e-23	1.13366e-20
fucI	NZ_CP080620	1953818..1955593	K3F56_RS09200	K3F56_09200	GO:0008736 - L-fucose isomerase activity [Evidence IEA]	98.7006	2.29868	4.92007	5.1284e-59	6.32908e-58	2.1329e-55
fucK	NZ_CP080620	1955702..1957120	K3F56_RS09205	K3F56_09205	GO:0008737 - L-fuculokinase activity [Evidence IEA]	56.4686	1.94335	3.84598	8.68852e-28	4.81166e-27	3.61356e-24
fucU	NZ_CP080620	1957122..1957544	K3F56_RS09210	K3F56_09210	GO:0042806 - fucose binding [Evidence IEA]; GO:0016854 - racemase and epimerase activity [Evidence IEA]	132.852	1.53041	2.88869	1.06043e-16	3.93427e-16	4.41032e-13
fucR	NZ_CP080620	1957602..1958333	K3F56_RS09215	K3F56_09215		172.254	3.05605	8.31692	1.45289e-97	3.41388e-96	6.04256e-94
rlmM	NZ_CP080620	complement(1958377..1959477)	K3F56_RS09220	K3F56_09220	GO:0008168 - methyltransferase activity [Evidence IEA]	99.7328	-1.46668	-2.76385	3.27353e-22	1.5178e-21	1.36146e-18
ygdD	NZ_CP080620	complement(1959470..1959865)	K3F56_RS09225	K3F56_09225		53.9042	-1.70348	-3.25685	6.62423e-20	2.83147e-19	2.75502e-16
gcvA	NZ_CP080620	complement(1959884..1960801)	K3F56_RS09230	K3F56_09230		40.0855	-0.913126	-1.88312	1.23475e-08	3.06222e-08	5.13534e-05
ygdI	NZ_CP080620	complement(1961152..1961379)	K3F56_RS09235	K3F56_09235		18.214	0.642023	1.56052	0.0128921	0.0194199	1
csdA	NZ_CP080620	1961571..1962776	K3F56_RS09240	K3F56_09240	GO:0031071 - cysteine desulfurase activity [Evidence IEA]; GO:0030170 - pyridoxal phosphate binding [Evidence IEA]	92.1853	-0.0934527	-1.06692	0.468	0.525773	1
csdE	NZ_CP080620	1962776..1963219	K3F56_RS09245	K3F56_09245		86.0672	0.154957	1.11339	0.331083	0.387662	1
tcdA	NZ_CP080620	complement(1963270..1964076)	K3F56_RS09250	K3F56_09250	GO:0008641 - ubiquitin-like modifier activating enzyme activity [Evidence IEA]	54.7588	-1.76569	-3.40036	1.69127e-26	8.97195e-26	7.03401e-23
mltA	NZ_CP080620	complement(1964315..1965412)	K3F56_RS09255	K3F56_09255	GO:0004553 - hydrolase activity, hydrolyzing O-glycosyl compounds [Evidence IEA]	120.44	-1.81286	-3.51337	4.89682e-42	3.9855e-41	2.03659e-38
amiC	NZ_CP080620	complement(1965991..1967244)	K3F56_RS09275	K3F56_09275		143.163	0.531366	1.4453	2.92456e-05	5.78652e-05	0.121633
argA	NZ_CP080620	1967476..1968807	K3F56_RS09280	K3F56_09280	GO:0004042 - acetyl-CoA:L-glutamate N-acetyltransferase activity [Evidence IEA]	10.3768	0.725377	1.65333	0.000249771	0.000453425	1
recD	NZ_CP080620	complement(1968869..1970695)	K3F56_RS09285	K3F56_09285	GO:0008854 - exodeoxyribonuclease V activity [Evidence IEA]; GO:0004386 - helicase activity [Evidence IEA]	49.5272	0.249241	1.18858	0.0579037	0.0792176	1
recB	NZ_CP080620	complement(1970695..1974237)	K3F56_RS09290	K3F56_09290	GO:0005524 - ATP binding [Evidence IEA]; GO:0003677 - DNA binding [Evidence IEA]; GO:0003678 - DNA helicase activity [Evidence IEA]; GO:0008854 - exodeoxyribonuclease V activity [Evidence IEA]	73.4625	-0.482778	-1.39743	9.59839e-05	0.000181371	0.399197
ptrA	NZ_CP080620	complement(1974230..1977118)	K3F56_RS09295	K3F56_09295	GO:0046872 - metal ion binding [Evidence IEA]; GO:0004222 - metalloendopeptidase activity [Evidence IEA]	63.7232	-0.520263	-1.43422	1.39499e-05	2.84261e-05	0.0580178
recC	NZ_CP080620	complement(1977294..1980662)	K3F56_RS09300	K3F56_09300	GO:0008854 - exodeoxyribonuclease V activity [Evidence IEA]	59.3737	-0.551218	-1.46532	6.47881e-06	1.35268e-05	0.0269454
ppdC	NZ_CP080620	complement(1980675..1980998)	K3F56_RS09305	K3F56_09305		20.703	0.397369	1.3171	0.0764117	0.10212	1
ygdB	NZ_CP080620	complement(1980983..1981390)	K3F56_RS09310	K3F56_09310		4.23706	-0.779405	-1.71642	0.0500954	0.0694258	1
ppdB	NZ_CP080620	complement(1981387..1981950)	K3F56_RS09315	K3F56_09315		7.00339	0.865207	1.8216	0.00291981	0.00474356	1
ppdA	NZ_CP080620	complement(1981941..1982411)	K3F56_RS09320	K3F56_09320		5.65309	0.0780878	1.05562	0.798127	0.830892	1
thyA	NZ_CP080620	complement(1982595..1983389)	K3F56_RS09325	K3F56_09325	GO:0004799 - thymidylate synthase activity [Evidence IEA]	311.038	-1.15139	-2.22127	1.00037e-18	4.04723e-18	4.16055e-15
lgt	NZ_CP080620	complement(1983396..1984271)	K3F56_RS09330	K3F56_09330	GO:0008961 - phosphatidylglycerol-prolipoprotein diacylglyceryl transferase activity [Evidence IEA]	269.124	-1.05831	-2.08249	1.03749e-14	3.49385e-14	4.31491e-11
ptsP_2	NZ_CP080620	complement(1984422..1986668)	K3F56_RS09335	K3F56_09335		174.628	0.250048	1.18925	0.08983	0.118529	1
rppH	NZ_CP080620	complement(1986681..1987211)	K3F56_RS09340	K3F56_09340	GO:0016787 - hydrolase activity [Evidence IEA]	124.374	0.147645	1.10776	0.251096	0.30349	1
ygdT	NZ_CP080620	complement(1987564..1987710)	K3F56_RS22270			0	#N/A	#N/A	#N/A	#N/A	#N/A
mutH	NZ_CP080620	1987896..1988585	K3F56_RS09345	K3F56_09345	GO:0004519 - endonuclease activity [Evidence IEA]	11.4356	0.109298	1.0787	0.5981	0.648969	1
ygdQ	NZ_CP080620	1988654..1989367	K3F56_RS09350	K3F56_09350		55.7327	-1.76773	-3.40518	2.14699e-24	1.07067e-23	8.92935e-21
ygdR	NZ_CP080620	1989505..1989723	K3F56_RS09355	K3F56_09355		74.3414	0.980646	1.97335	5.6711e-08	1.34394e-07	0.000235861
tas	NZ_CP080620	1989831..1990871	K3F56_RS09360	K3F56_09360	GO:0047834 - D-threo-aldose 1-dehydrogenase activity [Evidence IEA]	228.479	0.375272	1.29708	0.00544252	0.00856753	1
lplT	NZ_CP080620	complement(1990903..1992096)	K3F56_RS09365	K3F56_09365	GO:0022857 - transmembrane transporter activity [Evidence IEA]	43.2854	-0.6472	-1.56613	0.000275453	0.000497443	1
aas	NZ_CP080620	complement(1992089..1994248)	K3F56_RS09370	K3F56_09370	GO:0008779 - acyl-[acyl-carrier-protein]-phospholipid O-acyltransferase activity [Evidence IEA]; GO:0008922 - long-chain fatty acid [acyl-carrier-protein] ligase activity [Evidence IEA]	62.4656	-1.02767	-2.03872	2.75681e-17	1.04233e-16	1.14656e-13
galR	NZ_CP080620	1994833..1995864	K3F56_RS09375	K3F56_09375	GO:0003677 - DNA binding [Evidence IEA]	108.493	0.564314	1.47868	7.36863e-06	1.53001e-05	0.0306461
lysA	NZ_CP080620	complement(1995871..1997133)	K3F56_RS09380	K3F56_09380	GO:0008836 - diaminopimelate decarboxylase activity [Evidence IEA]	33.4073	-2.91982	-7.56753	1.69151e-53	1.82254e-52	7.035e-50
lysR	NZ_CP080620	1997255..1998190	K3F56_RS09385	K3F56_09385		28.9197	0.39454	1.31452	0.0181315	0.0267598	1
ygeA	NZ_CP080620	complement(1998177..1998869)	K3F56_RS09390	K3F56_09390		25.5246	0.437755	1.3545	0.0332792	0.0471418	1
araE	NZ_CP080620	complement(1998998..2000416)	K3F56_RS09395	K3F56_09395		18.4985	1.28191	2.43161	7.66497e-14	2.49441e-13	3.18786e-10
kduD	NZ_CP080620	complement(2000731..2001492)	K3F56_RS09400	K3F56_09400	GO:0008678 - 2-deoxy-D-gluconate 3-dehydrogenase activity [Evidence IEA]; GO:0051287 - NAD binding [Evidence IEA]; GO:0016491 - oxidoreductase activity [Evidence IEA]	15.9545	0.954295	1.93763	1.19665e-07	2.78194e-07	0.000497689
kduI	NZ_CP080620	complement(2001522..2002358)	K3F56_RS09405	K3F56_09405	GO:0008697 - 4-deoxy-L-threo-5-hexosulose-uronate ketol-isomerase activity [Evidence IEA]	18.6644	0.824344	1.77073	1.31289e-05	2.68717e-05	0.0546033
yqeF	NZ_CP080620	complement(2002645..2003826)	K3F56_RS09410	K3F56_09410	GO:0016747 - acyltransferase activity, transferring groups other than amino-acyl groups [Evidence IEA]	38.6613	-0.112474	-1.08108	0.543061	0.598461	1
yqeG	NZ_CP080620	2004081..2005310	K3F56_RS09415	K3F56_09415		54.2199	-2.27578	-4.84261	1.76507e-38	1.30854e-37	7.34093e-35
yqeH	NZ_CP080620	2005770..2006402	K3F56_RS09420	K3F56_09420		2.43402	-0.88955	-1.8526	0.0297148	0.0424881	1
yqeI	NZ_CP080620	2006736..2007545	K3F56_RS09425	K3F56_09425		4.1612	1.13801	2.20077	0.000239252	0.000435279	0.995048
yqeJ	NZ_CP080620	2007538..2008020	K3F56_RS09430	K3F56_09430		0.583212	2.36774	5.16132	0.0336002	0.0475473	1
K3F56_RS09435	NZ_CP080620	complement(2008053..2008133)	K3F56_RS09435	K3F56_09435		0	#N/A	#N/A	#N/A	#N/A	#N/A
yqeK	NZ_CP080620	complement(2008169..2008594)	K3F56_RS09440	K3F56_09440		0.26528	-3.1995	-9.18643	0.208612	0.256539	1
K3F56_RS09445	NZ_CP080620	2008788..2009277	K3F56_RS09445	K3F56_09445		0.0591925	-1.53733	-2.90257	0.568179	0.621693	1
ygeG	NZ_CP080620	2009502..2009993	K3F56_RS09450	K3F56_09450		0.19432	1.6939	3.2353	0.290516	0.344921	1
ygeH	NZ_CP080620	2010328..2011704	K3F56_RS09455	K3F56_09455		0.208384	-2.66659	-6.34925	0.0429074	0.0600444	1
ygeI	NZ_CP080620	2011872..2012090	K3F56_RS09460	K3F56_09460		0.224799	-2.32059	-4.99536	0.367368	0.42453	1
K3F56_RS09465	NZ_CP080620	2012173..2012675	K3F56_RS09465	K3F56_09465		0	#N/A	#N/A	#N/A	#N/A	#N/A
K3F56_RS09470	NZ_CP080620	complement(2012694..2013326)	K3F56_RS09470	K3F56_09470	GO:0003677 - DNA binding [Evidence IEA]	0.297372	-2.04214	-4.11856	0.138754	0.177562	1
K3F56_RS09475	NZ_CP080620	complement(2013548..2013979)	K3F56_RS09475	K3F56_09475		0.372329	0.688231	1.61131	0.508407	0.565826	1
K3F56_RS09480	NZ_CP080620	complement(2013982..2014203)	K3F56_RS09480	K3F56_09480		0	#N/A	#N/A	#N/A	#N/A	#N/A
K3F56_RS09485	NZ_CP080620	complement(2014196..2014594)	K3F56_RS09485	K3F56_09485		1.14654	0.0874909	1.06252	0.89665	0.916933	1
yjdN	NZ_CP080620	2014811..2015254	K3F56_RS09490	K3F56_09490		10.5119	2.85224	7.22119	1.36638e-12	4.16014e-12	5.68276e-09
phnC	NZ_CP080620	2015387..2016175	K3F56_RS09495	K3F56_09495		0.366869	0.113731	1.08202	0.873897	0.89727	1
phnD	NZ_CP080620	2016200..2017216	K3F56_RS09500	K3F56_09500		0.749388	-2.05829	-4.16494	0.0038725	0.00619452	1
phnE	NZ_CP080620	2017322..2018109	K3F56_RS09505	K3F56_09505	GO:0015416 - ABC-type phosphonate transporter activity [Evidence IEA]	0.483964	0.514709	1.42871	0.429013	0.48698	1
phnF	NZ_CP080620	2018130..2018855	K3F56_RS09510	K3F56_09510		0.686555	0.496238	1.41053	0.474364	0.531773	1
phnG	NZ_CP080620	2018856..2019308	K3F56_RS09515	K3F56_09515		0.554478	0.229366	1.17232	0.746003	0.786072	1
phnH	NZ_CP080620	2019305..2019889	K3F56_RS09520	K3F56_09520		0.649107	-1.70193	-3.25335	0.0672352	0.0909665	1
phnI	NZ_CP080620	2019889..2020953	K3F56_RS09525	K3F56_09525		0.491717	0.236711	1.1783	0.660874	0.708761	1
phnJ	NZ_CP080620	2020946..2021791	K3F56_RS09530	K3F56_09530		1.05095	-0.863518	-1.81947	0.0811529	0.107973	1
phnK	NZ_CP080620	2021788..2022546	K3F56_RS09535	K3F56_09535	GO:0018835 - carbon phosphorus lyase activity [Evidence IEA]	0.893974	-0.0320752	-1.02248	0.949567	0.96159	1
phnL	NZ_CP080620	2022657..2023337	K3F56_RS09540	K3F56_09540	GO:0018835 - carbon phosphorus lyase activity [Evidence IEA]	1.63401	-0.118988	-1.08597	0.760581	0.7986	1
phnM	NZ_CP080620	2023334..2024470	K3F56_RS09545	K3F56_09545	GO:0016810 - hydrolase activity, acting on carbon-nitrogen (but not peptide) bonds [Evidence IEA]	1.19839	0.990641	1.98707	0.0260347	0.0375966	1
phnN	NZ_CP080620	2024470..2025027	K3F56_RS09550	K3F56_09550	GO:0033863 - ribose 1,5-bisphosphate phosphokinase activity [Evidence IEA]	3.34932	0.371634	1.29382	0.268707	0.321968	1
phnO	NZ_CP080620	2025014..2025448	K3F56_RS09555	K3F56_09555		13.9689	-0.263949	-1.20076	0.257561	0.310222	1
phnP	NZ_CP080620	2025450..2026208	K3F56_RS09560	K3F56_09560	GO:0008081 - phosphoric diester hydrolase activity [Evidence IEA]	8.29561	-0.75924	-1.6926	0.000988853	0.00169036	1
yjdP	NZ_CP080620	complement(2026355..2026684)	K3F56_RS09565	K3F56_09565		17.0473	0.289383	1.22212	0.168905	0.2121	1
rpiB	NZ_CP080620	complement(2026753..2027202)	K3F56_RS09570	K3F56_09570		10.2074	0.865329	1.82175	0.000837085	0.0014404	1
alsR	NZ_CP080620	2027561..2028451	K3F56_RS09575	K3F56_09575		66.6896	0.568527	1.48301	5.63557e-05	0.00010927	0.234383
alsB	NZ_CP080620	2028510..2029445	K3F56_RS09580	K3F56_09580		34.6882	2.74974	6.72595	1.14956e-37	8.35846e-37	4.78104e-34
alsA	NZ_CP080620	2029572..2031104	K3F56_RS09585	K3F56_09585		6.04133	3.0385	8.21639	8.63393e-28	4.7878e-27	3.59085e-24
alsC	NZ_CP080620	2031083..2032063	K3F56_RS09590	K3F56_09590		13.1245	2.96763	7.82252	1.904e-29	1.09375e-28	7.91874e-26
alsE	NZ_CP080620	2032074..2032769	K3F56_RS09595	K3F56_09595		17.7212	2.16114	4.47269	4.02101e-20	1.7312e-19	1.67234e-16
alsK	NZ_CP080620	2032753..2033682	K3F56_RS09600	K3F56_09600	GO:0019200 - carbohydrate kinase activity [Evidence IEA]	18.0851	1.72152	3.29784	8.19497e-15	2.78001e-14	3.40829e-11
yjcS	NZ_CP080620	2033955..2035940	K3F56_RS09605	K3F56_09605		1.02265	0.788472	1.72724	0.0302718	0.04325	1
ytcA	NZ_CP080620	2036149..2036424	K3F56_RS09610	K3F56_09610		0.105088	-1.53733	-2.90257	0.56871	0.621784	1
mdtN	NZ_CP080620	2036443..2037474	K3F56_RS09615	K3F56_09615		0.785507	1.00061	2.00084	0.066909	0.0905842	1
mdtO	NZ_CP080620	2037474..2039525	K3F56_RS09620	K3F56_09620		0.856953	-0.34371	-1.26902	0.307547	0.363171	1
mdtP	NZ_CP080620	2039522..2040988	K3F56_RS09625	K3F56_09625		1.02131	-0.0766312	-1.05455	0.823412	0.854008	1
fdhF	NZ_CP080620	2041186..2043333	K3F56_RS09630	K3F56_09630		90.2656	3.60895	12.2012	1.22777e-123	3.9893e-122	5.10631e-120
yjcO	NZ_CP080620	2043427..2044116	K3F56_RS09635	K3F56_09635		60.6147	1.67183	3.18618	2.22298e-22	1.03532e-21	9.24537e-19
gltP	NZ_CP080620	complement(2044760..2046073)	K3F56_RS09640	K3F56_09640	GO:0015293 - symporter activity [Evidence IEA]	104.526	-1.39487	-2.62964	1.59126e-24	7.96397e-24	6.61806e-21
nrfG	NZ_CP080620	complement(2046415..2047011)	K3F56_RS09645	K3F56_09645		14.5589	2.77009	6.8215	6.68224e-15	2.27986e-14	2.77914e-11
nrfF	NZ_CP080620	complement(2047008..2047391)	K3F56_RS09650	K3F56_09650		9.87208	3.50494	11.3525	3.62112e-13	1.13834e-12	1.50602e-09
nrfE	NZ_CP080620	complement(2047384..2049102)	K3F56_RS09655	K3F56_09655		14.8152	3.57446	11.9129	1.39559e-28	7.82243e-28	5.80424e-25
nrfD	NZ_CP080620	complement(2049122..2050078)	K3F56_RS09660	K3F56_09660		94.4449	5.06438	33.4604	2.27829e-59	2.84547e-58	9.47541e-56
nrfC	NZ_CP080620	complement(2050075..2050746)	K3F56_RS09665	K3F56_09665		91.1781	5.28587	39.0126	1.06267e-50	1.05987e-49	4.41966e-47
nrfB_1	NZ_CP080620	complement(2050743..2051309)	K3F56_RS09670	K3F56_09670		214.418	5.84362	57.4254	3.06715e-71	5.042e-70	1.27563e-67
nrfA	NZ_CP080620	complement(2051354..2052790)	K3F56_RS09675	K3F56_09675	GO:0042279 - nitrite reductase (cytochrome, ammonia-forming) activity [Evidence IEA]	348.953	6.02897	65.2982	2.67206e-93	5.94282e-92	1.11131e-89
acs	NZ_CP080620	2053183..2055141	K3F56_RS09680	K3F56_09680	GO:0003987 - acetate-CoA ligase activity [Evidence IEA]	10.1657	-1.1022	-2.14682	3.75221e-06	7.95791e-06	0.0156055
yjcH	NZ_CP080620	2055341..2055655	K3F56_RS09685	K3F56_09685		2.85069	-1.81501	-3.51861	0.0117237	0.0177434	1
actP	NZ_CP080620	2055652..2057301	K3F56_RS09690	K3F56_09690	GO:0031402 - sodium ion binding [Evidence IEA]; GO:0015370 - solute:sodium symporter activity [Evidence IEA]	4.15625	-0.506639	-1.42074	0.0177207	0.026172	1
espX5	NZ_CP080620	2057479..2058771	K3F56_RS09695	K3F56_09695		0.141936	0.172838	1.12727	0.863705	0.889146	1
yjcE	NZ_CP080620	complement(2058925..2060574)	K3F56_RS09700	K3F56_09700	GO:0015385 - sodium:proton antiporter activity [Evidence IEA]	60.7898	0.462263	1.3777	0.00014842	0.000274591	0.61728
ghxP	NZ_CP080620	complement(2060726..2062075)	K3F56_RS09705	K3F56_09705		21.3818	0.396537	1.31634	0.0243062	0.0352843	1
soxR	NZ_CP080620	complement(2062621..2063085)	K3F56_RS09710	K3F56_09710	GO:0051537 - 2 iron, 2 sulfur cluster binding [Evidence IEA]; GO:0003677 - DNA binding [Evidence IEA]; GO:0003700 - DNA-binding transcription factor activity [Evidence IEA]	7.40041	-0.401819	-1.32117	0.206882	0.254638	1
soxS	NZ_CP080620	2063171..2063494	K3F56_RS09715	K3F56_09715		368.862	1.26284	2.39968	4.25211e-19	1.74921e-18	1.76845e-15
pdeC	NZ_CP080620	complement(2063497..2065083)	K3F56_RS09720	K3F56_09720		5.21369	0.461613	1.37708	0.0265037	0.0382341	1
yjcB	NZ_CP080620	2065513..2065794	K3F56_RS09725	K3F56_09725		24.3783	-3.89424	-14.869	1.0449e-17	4.06525e-17	4.34575e-14
ssb1	NZ_CP080620	complement(2065893..2066429)	K3F56_RS09730	K3F56_09730		111.181	-0.343476	-1.26881	0.0453232	0.0632124	1
uvrA	NZ_CP080620	2066683..2069505	K3F56_RS09735	K3F56_09735	GO:0005524 - ATP binding [Evidence IEA]; GO:0016887 - ATP hydrolysis activity [Evidence IEA]; GO:0003677 - DNA binding [Evidence IEA]	106.689	-0.0981301	-1.07039	0.481187	0.538842	1
yjbR	NZ_CP080620	complement(2069540..2069896)	K3F56_RS09740	K3F56_09740	GO:0003677 - DNA binding [Evidence IEA]	143.58	1.77631	3.42548	3.27499e-20	1.4144e-19	1.36207e-16
yjbQ	NZ_CP080620	complement(2069900..2070316)	K3F56_RS09745	K3F56_09745	GO:0003824 - catalytic activity [Evidence IEA]	293.072	1.64609	3.12984	7.06094e-37	5.04578e-36	2.93665e-33
aphA	NZ_CP080620	complement(2070427..2071140)	K3F56_RS09750	K3F56_09750	GO:0003993 - acid phosphatase activity [Evidence IEA]	463.416	2.94604	7.70633	3.60955e-91	7.62036e-90	1.50121e-87
yjbS	NZ_CP080620	2071542..2071745	K3F56_RS09755	K3F56_09755		0	#N/A	#N/A	#N/A	#N/A	#N/A
tyrB	NZ_CP080620	complement(2072247..2073440)	K3F56_RS09760	K3F56_09760		91.2186	-0.373559	-1.29555	0.012643	0.0190653	1
alr	NZ_CP080620	complement(2073693..2074772)	K3F56_RS09765	K3F56_09765	GO:0008784 - alanine racemase activity [Evidence IEA]	153.769	-0.659452	-1.57948	1.97098e-06	4.26943e-06	0.00819731
dnaB	NZ_CP080620	complement(2074825..2076240)	K3F56_RS09770	K3F56_09770		225.594	-1.48654	-2.80217	1.65222e-31	1.01351e-30	6.87159e-28
qorA	NZ_CP080620	2076323..2077306	K3F56_RS09775	K3F56_09775		182.028	1.9377	3.83095	6.03698e-65	8.56921e-64	2.51078e-61
pspG	NZ_CP080620	complement(2077472..2077714)	K3F56_RS09780	K3F56_09780		41.3546	1.69995	3.2489	1.55656e-13	4.98364e-13	6.47374e-10
dusA	NZ_CP080620	complement(2077848..2078885)	K3F56_RS09785	K3F56_09785	GO:0050660 - flavin adenine dinucleotide binding [Evidence IEA]; GO:0017150 - tRNA dihydrouridine synthase activity [Evidence IEA]	104.96	-1.83677	-3.57208	3.15768e-37	2.27604e-36	1.31328e-33
yjbM	NZ_CP080620	complement(2079248..2079955)	K3F56_RS09790	K3F56_09790		0.335755	-0.70946	-1.63519	0.407928	0.465707	1
yjbL	NZ_CP080620	complement(2079979..2080233)	K3F56_RS22275			0.387094	-1.29041	-2.44597	0.38932	0.447411	1
zur	NZ_CP080620	2080551..2081066	K3F56_RS09795	K3F56_09795	GO:0003700 - DNA-binding transcription factor activity [Evidence IEA]	295.061	0.74695	1.67824	1.1576e-06	2.54196e-06	0.00481446
yjbJ	NZ_CP080620	complement(2081108..2081317)	K3F56_RS09800	K3F56_09800		15.0713	0.410115	1.32879	0.176972	0.221228	1
dinF	NZ_CP080620	complement(2081433..2082758)	K3F56_RS09805	K3F56_09805	GO:0015297 - antiporter activity [Evidence IEA]; GO:0042910 - xenobiotic transmembrane transporter activity [Evidence IEA]	35.2994	-0.385254	-1.30609	0.023937	0.0347848	1
lexA	NZ_CP080620	complement(2082831..2083439)	K3F56_RS09810	K3F56_09810	GO:0004252 - serine-type endopeptidase activity [Evidence IEA]	300.662	0.217188	1.16247	0.100754	0.131772	1
dgkA	NZ_CP080620	complement(2083549..2083917)	K3F56_RS09815	K3F56_09815		87.9654	0.0120086	1.00836	0.936109	0.950275	1
plsB	NZ_CP080620	2084088..2086511	K3F56_RS09820	K3F56_09820	GO:0004366 - glycerol-3-phosphate O-acyltransferase activity [Evidence IEA]	217.502	-0.123744	-1.08956	0.42359	0.481737	1
ubiA	NZ_CP080620	complement(2086666..2087538)	K3F56_RS09825	K3F56_09825	GO:0008412 - 4-hydroxybenzoate octaprenyltransferase activity [Evidence IEA]	62.0956	-0.675342	-1.59698	7.24157e-05	0.000138855	0.301177
ubiC	NZ_CP080620	complement(2087551..2088048)	K3F56_RS09830	K3F56_09830	GO:0008813 - chorismate lyase activity [Evidence IEA]	191.563	-0.442916	-1.35935	0.0033839	0.00544857	1
K3F56_RS09835	NZ_CP080620	complement(2088271..2089851)	K3F56_RS09835	K3F56_09835		0.520491	-2.45098	-5.46786	0.00158995	0.00265566	1
malM	NZ_CP080620	complement(2090080..2091000)	K3F56_RS09840	K3F56_09840		246.926	-2.58072	-5.98237	6.77748e-58	8.24197e-57	2.81875e-54
lamB	NZ_CP080620	complement(2091243..2092583)	K3F56_RS09845	K3F56_09845		1740.08	-3.25451	-9.54342	2.69731e-59	3.35871e-58	1.12181e-55
malK	NZ_CP080620	complement(2092655..2093770)	K3F56_RS09850	K3F56_09850	GO:0140359 - ABC-type transporter activity [Evidence IEA]; GO:0005524 - ATP binding [Evidence IEA]	384.321	-2.48834	-5.61134	7.0097e-44	5.99863e-43	2.91534e-40
malE	NZ_CP080620	2094135..2095325	K3F56_RS09855	K3F56_09855	GO:0015144 - carbohydrate transmembrane transporter activity [Evidence IEA]	2321.6	-3.13191	-8.76592	2.62266e-78	4.72192e-77	1.09076e-74
malF	NZ_CP080620	2095479..2097023	K3F56_RS09860	K3F56_09860		216.356	-2.20707	-4.61737	4.71898e-60	6.02032e-59	1.96262e-56
malG	NZ_CP080620	2097038..2097928	K3F56_RS09865	K3F56_09865		119.233	-2.27052	-4.82499	1.64543e-55	1.88522e-54	6.84335e-52
xylE	NZ_CP080620	2098300..2099775	K3F56_RS09870	K3F56_09870	GO:0022857 - transmembrane transporter activity [Evidence IEA]	2.7181	0.571694	1.48627	0.0220644	0.032176	1
psiE	NZ_CP080620	complement(2099819..2100229)	K3F56_RS09875	K3F56_09875		4.51702	0.870869	1.82876	0.0274208	0.0394476	1
K3F56_RS09880	NZ_CP080620	complement(2100355..2100498)	K3F56_RS09880	K3F56_09880		0	#N/A	#N/A	#N/A	#N/A	#N/A
K3F56_RS09885	NZ_CP080620	2100499..2100777	K3F56_RS09885	K3F56_09885		2.16834	1.67539	3.19406	0.0129153	0.0194407	1
yjbH	NZ_CP080620	complement(2100824..2102920)	K3F56_RS09890	K3F56_09890		2.18584	-0.749549	-1.68127	0.00455502	0.00723619	1
yjbG	NZ_CP080620	complement(2102920..2103657)	K3F56_RS09895	K3F56_09895		1.63298	-1.17447	-2.25709	0.0198626	0.0291389	1
yjbF	NZ_CP080620	complement(2103654..2104292)	K3F56_RS09900	K3F56_09900		1.14259	-0.691412	-1.61486	0.220153	0.269141	1
yjbE	NZ_CP080620	complement(2104406..2104648)	K3F56_RS09905	K3F56_09905		6.31354	1.283	2.43345	0.00685215	0.0106495	1
pgi	NZ_CP080620	complement(2105147..2106796)	K3F56_RS09910	K3F56_09910	GO:0004347 - glucose-6-phosphate isomerase activity [Evidence IEA]	884.217	0.844282	1.79537	1.29385e-09	3.41876e-09	5.38112e-06
lysC	NZ_CP080620	2107321..2108670	K3F56_RS09915	K3F56_09915	GO:0004072 - aspartate kinase activity [Evidence IEA]	46.0799	0.543247	1.45725	0.00091023	0.00156109	1
yjbD	NZ_CP080620	2108923..2109195	K3F56_RS09920	K3F56_09920		120.373	1.04105	2.05772	1.75555e-10	4.86754e-10	7.30132e-07
rluF	NZ_CP080620	complement(2109328..2110200)	K3F56_RS09925	K3F56_09925	GO:0009982 - pseudouridine synthase activity [Evidence IEA]; GO:0003723 - RNA binding [Evidence IEA]	85.0604	-0.387741	-1.30834	0.00754729	0.0116602	1
pepE	NZ_CP080620	2110412..2111101	K3F56_RS09930	K3F56_09930	GO:0008236 - serine-type peptidase activity [Evidence IEA]	478.87	3.20227	9.20408	5.09701e-101	1.24697e-99	2.11985e-97
yjbB	NZ_CP080620	complement(2111192..2112823)	K3F56_RS09935	K3F56_09935	GO:0005436 - sodium:phosphate symporter activity [Evidence IEA]	44.5047	-0.581033	-1.49592	0.000574327	0.00100914	1
metH	NZ_CP080620	complement(2113043..2116726)	K3F56_RS09940	K3F56_09940	GO:0031419 - cobalamin binding [Evidence IEA]; GO:0008705 - methionine synthase activity [Evidence IEA]; GO:0008270 - zinc ion binding [Evidence IEA]	76.3245	0.415533	1.33379	0.00715603	0.0110969	1
iclR	NZ_CP080620	2116926..2117750	K3F56_RS09945	K3F56_09945	GO:0003677 - DNA binding [Evidence IEA]	155.647	-0.458733	-1.37433	0.000106889	0.000200634	0.444552
espL4	NZ_CP080620	2118067..2120253	K3F56_RS09950	K3F56_09950		1.56584	-1.33216	-2.51779	4.92436e-05	9.58372e-05	0.204804
aceK	NZ_CP080620	complement(2120222..2121958)	K3F56_RS09955	K3F56_09955	GO:0016791 - phosphatase activity [Evidence IEA]; GO:0008772 - [isocitrate dehydrogenase (NADP+)] kinase activity [Evidence IEA]	94.2944	-2.75555	-6.75312	1.01309e-46	9.36324e-46	4.21346e-43
aceA	NZ_CP080620	complement(2122141..2123445)	K3F56_RS09960	K3F56_09960	GO:0004451 - isocitrate lyase activity [Evidence IEA]	692.976	-2.12658	-4.3668	2.04935e-31	1.24974e-30	8.52325e-28
aceB	NZ_CP080620	complement(2123475..2125076)	K3F56_RS09965	K3F56_09965	GO:0004474 - malate synthase activity [Evidence IEA]	458.259	-1.54816	-2.92444	4.9492e-17	1.85606e-16	2.05837e-13
metA	NZ_CP080620	complement(2125345..2126274)	K3F56_RS09970	K3F56_09970	GO:0008899 - homoserine O-succinyltransferase activity [Evidence IEA]	7.5183	0.132966	1.09655	0.522538	0.579221	1
yjaB	NZ_CP080620	2126431..2126874	K3F56_RS09975	K3F56_09975	GO:0008080 - N-acetyltransferase activity [Evidence IEA]	27.693	0.579781	1.49462	0.00300273	0.00486497	1
yjaA	NZ_CP080620	complement(2126937..2127320)	K3F56_RS09980	K3F56_09980		10.3595	-2.91451	-7.5397	4.63937e-12	1.3802e-11	1.92951e-08
K3F56_RS09990	NZ_CP080620	complement(2127557..2127748)	K3F56_RS09990	K3F56_09990	GO:0005525 - GTP binding [Evidence IEA]; GO:0003924 - GTPase activity [Evidence IEA]	4998.93	-0.278511	-1.21294	0.0806392	0.10739	1
fusA	NZ_CP080620	complement(2127819..2129933)	K3F56_RS09995	K3F56_09995	GO:0003746 - translation elongation factor activity [Evidence IEA]	7461.09	-0.735207	-1.66464	0.000182963	0.000336552	0.760944
rpsG	NZ_CP080620	complement(2130033..2130500)	K3F56_RS10000	K3F56_10000	GO:0003735 - structural constituent of ribosome [Evidence IEA]	4920.49	-0.884191	-1.84573	5.22909e-07	1.17365e-06	0.00217478
rpsL	NZ_CP080620	complement(2130597..2130971)	K3F56_RS10005	K3F56_10005	GO:0003735 - structural constituent of ribosome [Evidence IEA]	5722.97	-0.91611	-1.88702	3.69862e-07	8.40119e-07	0.00153826
tusB	NZ_CP080620	complement(2131097..2131384)	K3F56_RS10010	K3F56_10010		156.482	-1.67383	-3.19059	8.2259e-24	4.00135e-23	3.42115e-20
tusC	NZ_CP080620	complement(2131392..2131751)	K3F56_RS10015	K3F56_10015		120.94	-1.00662	-2.0092	5.53339e-11	1.56874e-10	2.30134e-07
[truncated: 2,352 more rows]

## Sheet: pCMY-42 vs p0
Name	Chromosome	Region	locus_tag	old_locus_tag	GO_function	Max group mean	Log₂ fold change	Fold change	P-value	FDR p-value	Bonferroni
K3F56_RS00005	NZ_CP080620	58..1215	K3F56_RS00005	K3F56_00005	GO:0003677 - DNA binding [Evidence IEA]	0.433009	-0.60356	-1.51946	0.372151	0.514419	1
rspB	NZ_CP080620	complement(1403..2422)	K3F56_RS00010	K3F56_00010	GO:0016491 - oxidoreductase activity [Evidence IEA]; GO:0008270 - zinc ion binding [Evidence IEA]	2.04548	0.868971	1.82636	0.0147446	0.0378041	1
rspA	NZ_CP080620	complement(2434..3648)	K3F56_RS00015	K3F56_00015		2.49184	0.73135	1.66019	0.0205894	0.0505419	1
ynfA	NZ_CP080620	complement(3854..4180)	K3F56_RS00020	K3F56_00020		14.4691	1.13559	2.19708	0.00456581	0.0134411	1
ynfB	NZ_CP080620	4315..4656	K3F56_RS00025	K3F56_00025		140.792	-0.724466	-1.65229	0.00210407	0.006734	1
speG	NZ_CP080620	4691..5251	K3F56_RS00030	K3F56_00030	GO:0008080 - N-acetyltransferase activity [Evidence IEA]	342.416	-1.12086	-2.17477	6.68392e-09	4.6088e-08	2.7745e-05
ynfC	NZ_CP080620	complement(5254..5964)	K3F56_RS00035	K3F56_00035		16.0919	0.403997	1.32317	0.0577235	0.119667	1
ynfD	NZ_CP080620	6072..6377	K3F56_RS00040	K3F56_00040		14.1235	0.319512	1.24791	0.31747	0.455677	1
ynfE	NZ_CP080620	6576..9002	K3F56_RS00045	K3F56_00045		249.023	5.48812	44.8836	2.64155e-58	1.58914e-56	1.09651e-54
ynfF	NZ_CP080620	9063..11486	K3F56_RS00050	K3F56_00050		363.625	5.4125	42.5916	4.08677e-69	3.85549e-67	1.69642e-65
ynfG	NZ_CP080620	11497..12114	K3F56_RS00055	K3F56_00055		221.248	4.86555	29.1526	6.8264e-40	2.19662e-38	2.83364e-36
ynfH	NZ_CP080620	12116..12970	K3F56_RS00060	K3F56_00060		308.383	4.18053	18.1328	3.80054e-52	1.73363e-50	1.5776e-48
dmsD	NZ_CP080620	13013..13627	K3F56_RS00065	K3F56_00065		117.028	1.67437	3.19181	9.1528e-13	8.04943e-12	3.79933e-09
clcB	NZ_CP080620	13786..15078	K3F56_RS00070	K3F56_00070	GO:0005247 - voltage-gated chloride channel activity [Evidence IEA]	10.3609	0.258953	1.19661	0.33947	0.479625	1
bioD_1	NZ_CP080620	complement(15031..15726)	K3F56_RS00075	K3F56_00075	GO:0004141 - dethiobiotin synthase activity [Evidence IEA]	92.4012	1.4787	2.78698	1.46315e-06	7.99149e-06	0.00607353
mlc	NZ_CP080620	complement(15851..17071)	K3F56_RS00080	K3F56_00080		129.254	0.540652	1.45463	0.00504096	0.0145921	1
ynfL	NZ_CP080620	complement(17206..18099)	K3F56_RS00085	K3F56_00085	GO:0003677 - DNA binding [Evidence IEA]; GO:0003700 - DNA-binding transcription factor activity [Evidence IEA]	9.93567	0.0255969	1.0179	0.911807	0.941989	1
ynfM	NZ_CP080620	18206..19459	K3F56_RS00090	K3F56_00090	GO:0022857 - transmembrane transporter activity [Evidence IEA]	25.3582	-0.370222	-1.29255	0.0530111	0.111305	1
asr	NZ_CP080620	19883..20191	K3F56_RS00100	K3F56_00100		1.51919	0.870282	1.82802	0.175621	0.290786	1
K3F56_RS00105	NZ_CP080620	20284..20367	K3F56_RS00105	K3F56_00105		0	#N/A	#N/A	#N/A	#N/A	#N/A
ydgD	NZ_CP080620	20467..21288	K3F56_RS00110	K3F56_00110	GO:0004252 - serine-type endopeptidase activity [Evidence IEA]	40.7786	0.830738	1.77859	1.28445e-05	6.10738e-05	0.0533174
mdtI	NZ_CP080620	complement(21327..21656)	K3F56_RS00115	K3F56_00115		29.6424	0.725036	1.65294	0.0168298	0.0422374	1
mdtJ	NZ_CP080620	complement(21643..22008)	K3F56_RS00120	K3F56_00120	GO:0015606 - spermidine transmembrane transporter activity [Evidence IEA]	70.8699	0.748328	1.67984	0.006428	0.0182383	1
tqsA	NZ_CP080620	22420..23454	K3F56_RS00130	K3F56_00130		18.2571	1.03814	2.05358	1.18178e-05	5.65808e-05	0.0490555
pntB	NZ_CP080620	complement(23479..24867)	K3F56_RS00135	K3F56_00135	GO:0008750 - NAD(P)+ transhydrogenase (AB-specific) activity [Evidence IEA]; GO:0050661 - NADP binding [Evidence IEA]	363.982	0.0144352	1.01006	0.942809	0.962045	1
pntA	NZ_CP080620	complement(24878..26410)	K3F56_RS00140	K3F56_00140	GO:0008750 - NAD(P)+ transhydrogenase (AB-specific) activity [Evidence IEA]	406.39	-0.069701	-1.0495	0.732732	0.827863	1
ydgH	NZ_CP080620	26934..27878	K3F56_RS00145	K3F56_00145		163.368	-0.0757125	-1.05388	0.682231	0.790382	1
ydgI	NZ_CP080620	28064..29446	K3F56_RS00150	K3F56_00150		30.8474	-1.32474	-2.50488	5.9879e-10	4.43062e-09	2.48558e-06
folM	NZ_CP080620	29483..30205	K3F56_RS00155	K3F56_00155	GO:0016491 - oxidoreductase activity [Evidence IEA]	32.4115	-0.917334	-1.88862	7.63535e-06	3.77763e-05	0.0316944
ydgC	NZ_CP080620	complement(30202..30537)	K3F56_RS00160	K3F56_00160		22.4035	-0.420114	-1.33803	0.0682263	0.137723	1
rstA	NZ_CP080620	30666..31385	K3F56_RS00165	K3F56_00165	GO:0003677 - DNA binding [Evidence IEA]	146.258	-0.501281	-1.41547	0.0183983	0.0458413	1
rstB	NZ_CP080620	31389..32690	K3F56_RS00170	K3F56_00170	GO:0000155 - phosphorelay sensor kinase activity [Evidence IEA]	74.2838	-0.233163	-1.17541	0.243405	0.374212	1
tus	NZ_CP080620	32766..33695	K3F56_RS00175	K3F56_00175	GO:0003677 - DNA binding [Evidence IEA]	43.1082	-0.499722	-1.41394	0.0249706	0.0600886	1
fumC	NZ_CP080620	complement(33692..35095)	K3F56_RS00180	K3F56_00180	GO:0004333 - fumarate hydratase activity [Evidence IEA]	39.6792	-1.80219	-3.48749	3.92846e-14	3.83695e-13	1.63071e-10
fumB_1	NZ_CP080620	complement(35238..36884)	K3F56_RS00185	K3F56_00185		303.266	-2.48141	-5.58444	3.767e-36	1.05654e-34	1.56368e-32
manA	NZ_CP080620	37083..38258	K3F56_RS00190	K3F56_00190	GO:0004476 - mannose-6-phosphate isomerase activity [Evidence IEA]; GO:0008270 - zinc ion binding [Evidence IEA]	209.082	0.230327	1.1731	0.156856	0.266958	1
ydgA	NZ_CP080620	38359..39867	K3F56_RS00195	K3F56_00195		285.384	-0.429938	-1.34718	0.0381206	0.0851494	1
uidC	NZ_CP080620	complement(40093..41358)	K3F56_RS00200	K3F56_00200		0.833899	1.6056	3.04322	0.00127242	0.00434004	1
uidB	NZ_CP080620	complement(41397..42770)	K3F56_RS00205	K3F56_00205	GO:0022857 - transmembrane transporter activity [Evidence IEA]	4.2181	1.8923	3.71226	2.80224e-08	1.82607e-07	0.000116321
uidA	NZ_CP080620	complement(42767..44578)	K3F56_RS00210	K3F56_00210	GO:0004553 - hydrolase activity, hydrolyzing O-glycosyl compounds [Evidence IEA]	14.6769	1.68383	3.2128	4.02137e-14	3.91848e-13	1.66927e-10
uidR	NZ_CP080620	complement(44969..45559)	K3F56_RS00215	K3F56_00215		123.662	0.128519	1.09317	0.572787	0.698074	1
hdhA	NZ_CP080620	complement(45780..46547)	K3F56_RS00220	K3F56_00220		140.372	0.693706	1.61743	0.000772946	0.002747	1
malI	NZ_CP080620	complement(46659..47687)	K3F56_RS00225	K3F56_00225		66.9194	0.572705	1.48731	0.00944183	0.0255496	1
malX	NZ_CP080620	47862..49454	K3F56_RS00230	K3F56_00230		51.4483	2.68016	6.40928	1.39766e-30	3.24117e-29	5.8017e-27
malY	NZ_CP080620	49464..50636	K3F56_RS00235	K3F56_00235		63.5086	0.909839	1.87884	1.68645e-07	1.02196e-06	0.000700045
add	NZ_CP080620	50740..51741	K3F56_RS00240	K3F56_00240	GO:0004000 - adenosine deaminase activity [Evidence IEA]	356.663	-0.288307	-1.22121	0.154443	0.263902	1
ydgJ	NZ_CP080620	complement(51775..52815)	K3F56_RS00245	K3F56_00245		59.0802	-0.288374	-1.22126	0.174452	0.289082	1
blr	NZ_CP080620	53058..53183	K3F56_RS00250	K3F56_00250		1.04776	0.479141	1.39391	0.641735	0.756559	1
ydgT	NZ_CP080620	53456..53671	K3F56_RS00255	K3F56_00255		12.453	-0.55833	-1.47256	0.185639	0.303766	1
ydgK	NZ_CP080620	53757..54197	K3F56_RS00260	K3F56_00260		57.8754	0.256185	1.19432	0.217534	0.344257	1
rsxA	NZ_CP080620	54274..54855	K3F56_RS00265	K3F56_00265		72.0237	-1.93208	-3.81605	1.02574e-21	1.63764e-20	4.25785e-18
rsxB	NZ_CP080620	54855..55433	K3F56_RS00270	K3F56_00270	GO:0009055 - electron transfer activity [Evidence IEA]; GO:0051536 - iron-sulfur cluster binding [Evidence IEA]	133.027	-1.74858	-3.36028	4.57637e-14	4.43843e-13	1.89965e-10
rsxC	NZ_CP080620	55426..57744	K3F56_RS00275	K3F56_00275	GO:0051539 - 4 iron, 4 sulfur cluster binding [Evidence IEA]; GO:0009055 - electron transfer activity [Evidence IEA]	105.733	-1.84396	-3.58995	8.92795e-19	1.21508e-17	3.70599e-15
rsxD	NZ_CP080620	57745..58803	K3F56_RS00280	K3F56_00280		134.357	-1.48283	-2.79497	1.94221e-11	1.5504e-10	8.0621e-08
rsxG	NZ_CP080620	58807..59427	K3F56_RS00285	K3F56_00285	GO:0009055 - electron transfer activity [Evidence IEA]; GO:0010181 - FMN binding [Evidence IEA]	59.2775	-0.598333	-1.51397	0.0156452	0.0397449	1
rsxE	NZ_CP080620	59431..60126	K3F56_RS00290	K3F56_00290		105.378	-1.03125	-2.0438	1.27453e-05	6.07415e-05	0.0529058
nth	NZ_CP080620	60126..60761	K3F56_RS00295	K3F56_00295	GO:0003906 - DNA-(apurinic or apyrimidinic site) endonuclease activity [Evidence IEA]	84.4775	-0.788311	-1.72705	0.00265841	0.00830328	1
dtpA	NZ_CP080620	61372..62874	K3F56_RS00300	K3F56_00300	GO:1904680 - peptide transmembrane transporter activity [Evidence IEA]	206.435	-0.198253	-1.14731	0.305184	0.442788	1
gstA	NZ_CP080620	62980..63585	K3F56_RS00305	K3F56_00305	GO:0005515 - protein binding [Evidence IEA]	146.451	-0.332956	-1.25959	0.111758	0.204095	1
pdxY	NZ_CP080620	complement(63629..64492)	K3F56_RS00310	K3F56_00310	GO:0008478 - pyridoxal kinase activity [Evidence IEA]	115.121	-0.396849	-1.31663	0.0555804	0.116025	1
tyrS	NZ_CP080620	complement(64551..65825)	K3F56_RS00315	K3F56_00315	GO:0004831 - tyrosine-tRNA ligase activity [Evidence IEA]	525.126	-0.294336	-1.22632	0.143492	0.249115	1
pdxH	NZ_CP080620	complement(65954..66610)	K3F56_RS00320	K3F56_00320	GO:0010181 - FMN binding [Evidence IEA]; GO:0004733 - pyridoxamine phosphate oxidase activity [Evidence IEA]	147.445	0.05959	1.04217	0.815906	0.88652	1
mliC	NZ_CP080620	complement(66669..66998)	K3F56_RS00325	K3F56_00325		9.69947	-0.0877646	-1.06272	0.764494	0.85101	1
anmK	NZ_CP080620	complement(67096..68205)	K3F56_RS00330	K3F56_00330		68.4053	0.748061	1.67953	6.23899e-05	0.000270334	0.25898
slyB	NZ_CP080620	68479..68946	K3F56_RS00335	K3F56_00335		1703.54	0.0384843	1.02703	0.863072	0.915098	1
slyA	NZ_CP080620	complement(68993..69427)	K3F56_RS00340	K3F56_00340	GO:0003700 - DNA-binding transcription factor activity [Evidence IEA]	100.495	-0.403351	-1.32258	0.207167	0.331642	1
ydhI	NZ_CP080620	69628..69864	K3F56_RS00345	K3F56_00345		8.68622	-0.534571	-1.44851	0.150173	0.258551	1
ydhJ	NZ_CP080620	69867..70724	K3F56_RS00350	K3F56_00350	GO:0022857 - transmembrane transporter activity [Evidence IEA]	28.0036	-0.526273	-1.4402	0.0212119	0.0519166	1
ydhK	NZ_CP080620	70724..72736	K3F56_RS00355	K3F56_00355		13.5945	-0.33482	-1.26122	0.109311	0.200154	1
sodC	NZ_CP080620	complement(72737..73258)	K3F56_RS00360	K3F56_00360	GO:0004784 - superoxide dismutase activity [Evidence IEA]	38.2939	0.642534	1.56107	0.0015242	0.00506966	1
ydhF	NZ_CP080620	complement(73339..74235)	K3F56_RS00365	K3F56_00365	GO:0016491 - oxidoreductase activity [Evidence IEA]	139.397	0.807627	1.75033	0.000116099	0.000482893	0.481928
ydhL	NZ_CP080620	complement(74284..74523)	K3F56_RS00370	K3F56_00370		17.9299	0.972848	1.96271	0.000316498	0.00122099	1
nemR	NZ_CP080620	74626..75225	K3F56_RS00375	K3F56_00375		22.7252	-0.465048	-1.38036	0.114011	0.207479	1
nemA	NZ_CP080620	75262..76359	K3F56_RS00380	K3F56_00380		62.3813	-0.219822	-1.16459	0.224444	0.351308	1
gloA	NZ_CP080620	76440..76847	K3F56_RS00385	K3F56_00385		159.864	-0.0834447	-1.05954	0.636541	0.752296	1
rnt	NZ_CP080620	76950..77597	K3F56_RS00390	K3F56_00390	GO:0016896 - RNA exonuclease activity, producing 5'-phosphomonoesters [Evidence IEA]	119.582	-0.563154	-1.4775	0.000852339	0.00299835	1
lhr	NZ_CP080620	77690..82306	K3F56_RS00395	K3F56_00395	GO:0005524 - ATP binding [Evidence IEA]; GO:0016818 - hydrolase activity, acting on acid anhydrides, in phosphorus-containing anhydrides [Evidence IEA]; GO:0003676 - nucleic acid binding [Evidence IEA]	12.9623	0.411629	1.33019	0.0499266	0.106026	1
grxD	NZ_CP080620	complement(82357..82704)	K3F56_RS00400	K3F56_00400		894.157	-0.920403	-1.89264	4.14052e-08	2.64224e-07	0.000171873
mepH	NZ_CP080620	83038..83853	K3F56_RS00405	K3F56_00405		32.4178	0.0270196	1.01891	0.901623	0.938238	1
sodB	NZ_CP080620	83981..84562	K3F56_RS00410	K3F56_00410	GO:0046872 - metal ion binding [Evidence IEA]; GO:0004784 - superoxide dismutase activity [Evidence IEA]	744.068	-0.236622	-1.17823	0.350196	0.491434	1
ydhP	NZ_CP080620	complement(84724..85893)	K3F56_RS00415	K3F56_00415	GO:0022857 - transmembrane transporter activity [Evidence IEA]	17.1163	-0.185742	-1.1374	0.350151	0.491434	1
cydH	NZ_CP080620	complement(86059..86148)	K3F56_RS00420	K3F56_00420		0.561563	0.980259	1.97282	0.530278	0.659622	1
purR	NZ_CP080620	86447..87472	K3F56_RS00425	K3F56_00425	GO:0003677 - DNA binding [Evidence IEA]	152.38	-0.201619	-1.14999	0.313869	0.452385	1
punR	NZ_CP080620	complement(87469..88401)	K3F56_RS00430	K3F56_00430	GO:0003700 - DNA-binding transcription factor activity [Evidence IEA]	7.96075	0.120472	1.08709	0.61909	0.738249	1
punC	NZ_CP080620	88514..89725	K3F56_RS00435	K3F56_00435	GO:0042910 - xenobiotic transmembrane transporter activity [Evidence IEA]	222.132	0.534729	1.44867	0.00552675	0.0158545	1
cfa	NZ_CP080620	90016..91164	K3F56_RS00440	K3F56_00440		166.133	0.0833272	1.05946	0.671864	0.782742	1
ribE_1	NZ_CP080620	complement(91204..91845)	K3F56_RS00445	K3F56_00445	GO:0004746 - riboflavin synthase activity [Evidence IEA]	128.828	0.389611	1.31004	0.0296385	0.0693584	1
mdtK	NZ_CP080620	92060..93433	K3F56_RS00450	K3F56_00450		66.5016	-0.339942	-1.26571	0.0559473	0.116541	1
ydhQ	NZ_CP080620	complement(93474..94730)	K3F56_RS00455	K3F56_00455		68.8307	-0.334025	-1.26053	0.136158	0.239589	1
ydhR	NZ_CP080620	95303..95608	K3F56_RS00470	K3F56_00470		365.983	-0.252332	-1.19113	0.239359	0.368811	1
ydhS	NZ_CP080620	95734..97338	K3F56_RS00475	K3F56_00475		6.62094	-0.487472	-1.40199	0.0304392	0.0707046	1
ydhT	NZ_CP080620	complement(97350..98162)	K3F56_RS00480	K3F56_00480		11.3889	2.26385	4.80271	7.75635e-13	6.85034e-12	3.21966e-09
phsC	NZ_CP080620	complement(98166..98951)	K3F56_RS00485	K3F56_00485		13.8838	2.26187	4.79611	4.59944e-13	4.13253e-12	1.90923e-09
ydhX	NZ_CP080620	complement(98948..99616)	K3F56_RS00490	K3F56_00490		20.0993	3.40641	10.6031	1.18728e-21	1.88828e-20	4.92842e-18
ydhW	NZ_CP080620	complement(99680..100318)	K3F56_RS00495	K3F56_00495		41.0113	4.57177	23.7816	2.79218e-50	1.22003e-48	1.15903e-46
ydhV	NZ_CP080620	complement(100331..102517)	K3F56_RS00500	K3F56_00500	GO:0009055 - electron transfer activity [Evidence IEA]; GO:0051536 - iron-sulfur cluster binding [Evidence IEA]; GO:0016491 - oxidoreductase activity [Evidence IEA]	43.9399	5.59893	48.4669	1.62091e-73	1.869e-71	6.7284e-70
ydhY	NZ_CP080620	complement(102454..103080)	K3F56_RS00505	K3F56_00505		54.896	7.15691	142.706	6.78997e-44	2.5392e-42	2.81852e-40
fumD	NZ_CP080620	complement(103535..103744)	K3F56_RS00510	K3F56_00510		1.13311	2.16453	4.48322	0.0516551	0.109064	1
K3F56_RS22055	NZ_CP080620	104099..104293	K3F56_RS22055			17.4765	-0.103533	-1.0744	0.700117	0.803693	1
pykF	NZ_CP080620	104301..105713	K3F56_RS00515	K3F56_00515	GO:0004743 - pyruvate kinase activity [Evidence IEA]	1225.12	0.863802	1.81983	4.08902e-05	0.000182511	0.169735
lpp	NZ_CP080620	106024..106260	K3F56_RS00520	K3F56_00520		3632.03	-0.49497	-1.40929	0.0291818	0.0684757	1
ldtE	NZ_CP080620	complement(106324..107328)	K3F56_RS00525	K3F56_00525		34.196	-0.694363	-1.61817	0.000719277	0.00258728	1
sufE	NZ_CP080620	complement(107477..107893)	K3F56_RS00530	K3F56_00530		52.2179	-2.86712	-7.29609	2.44534e-24	4.37525e-23	1.01506e-20
sufS	NZ_CP080620	complement(107906..109126)	K3F56_RS00535	K3F56_00535	GO:0031071 - cysteine desulfurase activity [Evidence IEA]; GO:0030170 - pyridoxal phosphate binding [Evidence IEA]	87.3449	-3.22999	-9.38264	1.84021e-62	1.2947e-60	7.6387e-59
sufD	NZ_CP080620	complement(109123..110394)	K3F56_RS00540	K3F56_00540		87.9306	-3.26362	-9.60392	1.06338e-65	8.48867e-64	4.41411e-62
sufC	NZ_CP080620	complement(110369..111115)	K3F56_RS00545	K3F56_00545	GO:0005524 - ATP binding [Evidence IEA]	70.2554	-3.40807	-10.6153	7.21006e-51	3.18393e-49	2.9929e-47
sufB	NZ_CP080620	complement(111125..112612)	K3F56_RS00550	K3F56_00550		57.6375	-3.85748	-14.495	6.34224e-53	2.95805e-51	2.63266e-49
sufA	NZ_CP080620	complement(112621..112989)	K3F56_RS00555	K3F56_00555		97.6534	-3.03252	-8.18238	4.52606e-33	1.14559e-31	1.87877e-29
ydiH	NZ_CP080620	complement(113537..113725)	K3F56_RS00560	K3F56_00560		16.9084	0.846455	1.79808	0.0188459	0.0468439	1
menI	NZ_CP080620	complement(113825..114235)	K3F56_RS00565	K3F56_00565		18.3729	-0.403915	-1.32309	0.0974067	0.183123	1
ydiJ	NZ_CP080620	complement(114232..117288)	K3F56_RS00570	K3F56_00570	GO:0050660 - flavin adenine dinucleotide binding [Evidence IEA]; GO:0051536 - iron-sulfur cluster binding [Evidence IEA]; GO:0046872 - metal ion binding [Evidence IEA]	46.6427	-0.241902	-1.18255	0.287584	0.42317	1
ydiK	NZ_CP080620	117677..118789	K3F56_RS00575	K3F56_00575		69.8555	0.118084	1.08529	0.572432	0.697846	1
ydiL	NZ_CP080620	119218..119574	K3F56_RS00585	K3F56_00585		3.19201	0.813721	1.75774	0.0849944	0.163663	1
ydiM	NZ_CP080620	119674..120888	K3F56_RS00590	K3F56_00590	GO:0022857 - transmembrane transporter activity [Evidence IEA]	0.641876	0.826134	1.77293	0.104181	0.192544	1
ydiN	NZ_CP080620	121115..122380	K3F56_RS00595	K3F56_00595	GO:0022857 - transmembrane transporter activity [Evidence IEA]	0.554108	0.676604	1.59837	0.181488	0.298359	1
ydiB	NZ_CP080620	122392..123258	K3F56_RS00600	K3F56_00600		2.23935	-0.251535	-1.19047	0.508966	0.642359	1
aroD	NZ_CP080620	123289..124047	K3F56_RS00605	K3F56_00605	GO:0003855 - 3-dehydroquinate dehydratase activity [Evidence IEA]	44.7705	-0.0603867	-1.04275	0.768369	0.853949	1
ydiF	NZ_CP080620	124190..125785	K3F56_RS00610	K3F56_00610		1.69695	-1.58962	-3.0097	3.16301e-05	0.000142559	0.131296
ydiO	NZ_CP080620	125799..126950	K3F56_RS00615	K3F56_00615		2.88807	-0.703509	-1.62846	0.0337596	0.0770826	1
ydiP	NZ_CP080620	complement(126993..127904)	K3F56_RS00620	K3F56_00620		2.70484	0.325204	1.25284	0.358855	0.500876	1
ydiQ	NZ_CP080620	128220..128984	K3F56_RS00625	K3F56_00625		1.976	-0.0562093	-1.03973	0.881202	0.926982	1
ydiR	NZ_CP080620	129004..129942	K3F56_RS00630	K3F56_00630		3.33915	0.225132	1.16888	0.389389	0.532221	1
ydiS	NZ_CP080620	129998..131287	K3F56_RS00635	K3F56_00635		1.78523	-0.0805995	-1.05746	0.819162	0.88823	1
ydiT	NZ_CP080620	131284..131577	K3F56_RS00640	K3F56_00640		1.59664	-1.13788	-2.20057	0.0984005	0.184157	1
fadK	NZ_CP080620	131634..133280	K3F56_RS00645	K3F56_00645		1.73148	-0.779482	-1.71651	0.0184162	0.0458581	1
ppsA	NZ_CP080620	complement(133337..135715)	K3F56_RS00650	K3F56_00650	GO:0005524 - ATP binding [Evidence IEA]; GO:0008986 - pyruvate, water dikinase activity [Evidence IEA]; GO:0016772 - transferase activity, transferring phosphorus-containing groups [Evidence IEA]	360.681	-2.44003	-5.42655	4.28445e-23	7.31883e-22	1.77848e-19
ppsR	NZ_CP080620	136048..136881	K3F56_RS00655	K3F56_00655		105.224	-1.46147	-2.7539	1.12808e-14	1.15337e-13	4.68266e-11
aroH	NZ_CP080620	137038..138084	K3F56_RS00660	K3F56_00660		117.384	-1.51683	-2.86162	4.82645e-12	4.02301e-11	2.00346e-08
hemP	NZ_CP080620	138216..138407	K3F56_RS00665	K3F56_00665		33.3622	-1.6936	-3.23462	6.08034e-09	4.20658e-08	2.52395e-05
selO	NZ_CP080620	complement(138411..139847)	K3F56_RS00670	K3F56_00670	GO:0005524 - ATP binding [Evidence IEA]; GO:0070733 - protein adenylyltransferase activity [Evidence IEA]	101.81	-1.73839	-3.33662	5.14337e-15	5.44646e-14	2.13501e-11
ydiV	NZ_CP080620	complement(139910..140623)	K3F56_RS00675	K3F56_00675		33.0184	0.980039	1.97252	1.81725e-05	8.4284e-05	0.0754342
nlpC	NZ_CP080620	complement(140870..141334)	K3F56_RS00680	K3F56_00680		53.317	0.245223	1.18528	0.249826	0.3807	1
btuD	NZ_CP080620	complement(141412..142161)	K3F56_RS00685	K3F56_00685	GO:0005524 - ATP binding [Evidence IEA]	60.0726	-0.126865	-1.09192	0.592258	0.716544	1
btuE	NZ_CP080620	complement(142161..142712)	K3F56_RS00690	K3F56_00690		31.9353	-0.443033	-1.35946	0.0493346	0.104912	1
btuC	NZ_CP080620	complement(142775..143755)	K3F56_RS00695	K3F56_00695	GO:0005524 - ATP binding [Evidence IEA]; GO:0022857 - transmembrane transporter activity [Evidence IEA]	39.0067	0.0307469	1.02154	0.875343	0.923254	1
ihfA	NZ_CP080620	complement(143856..144155)	K3F56_RS00700	K3F56_00700	GO:0003677 - DNA binding [Evidence IEA]	1032.42	-0.0913914	-1.0654	0.6112	0.732426	1
pheT	NZ_CP080620	complement(144160..146547)	K3F56_RS00705	K3F56_00705	GO:0004826 - phenylalanine-tRNA ligase activity [Evidence IEA]	787.778	-0.442995	-1.35942	0.0451446	0.0976525	1
pheS	NZ_CP080620	complement(146562..147545)	K3F56_RS00710	K3F56_00710	GO:0004826 - phenylalanine-tRNA ligase activity [Evidence IEA]	715.928	-0.636004	-1.55402	0.00177636	0.00583821	1
pheM	NZ_CP080620	complement(147829..147873)	K3F56_RS00715	K3F56_00715		0	#N/A	#N/A	#N/A	#N/A	#N/A
rplT	NZ_CP080620	complement(147996..148352)	K3F56_RS00720	K3F56_00720	GO:0019843 - rRNA binding [Evidence IEA]; GO:0003735 - structural constituent of ribosome [Evidence IEA]	3981.79	0.228307	1.17146	0.314344	0.452884	1
rpmI	NZ_CP080620	complement(148405..148602)	K3F56_RS00725	K3F56_00725	GO:0003735 - structural constituent of ribosome [Evidence IEA]	5212.85	0.0424827	1.02988	0.845498	0.904552	1
infC	NZ_CP080620	complement(148699..149241)	K3F56_RS00730	K3F56_00730	GO:0003743 - translation initiation factor activity [Evidence IEA]	1192.63	-0.574716	-1.48938	0.00735819	0.0205544	1
thrS	NZ_CP080620	complement(149245..151173)	K3F56_RS00735	K3F56_00735	GO:0004829 - threonine-tRNA ligase activity [Evidence IEA]	1121.25	0.101394	1.07281	0.667441	0.779645	1
espL1	NZ_CP080620	151697..153596	K3F56_RS00740	K3F56_00740		0.257575	-0.15554	-1.11384	0.790363	0.872089	1
yniD	NZ_CP080620	153768..153875	K3F56_RS00745	K3F56_00745		0.467969	2.88077	7.36544	0.260932	0.392308	1
ydiY	NZ_CP080620	complement(153928..154686)	K3F56_RS00750	K3F56_00750		114.426	-1.80792	-3.50138	9.53838e-17	1.14765e-15	3.95938e-13
pfkB	NZ_CP080620	154973..155902	K3F56_RS00755	K3F56_00755	GO:0016773 - phosphotransferase activity, alcohol group as acceptor [Evidence IEA]	166.128	0.48801	1.40251	0.0042723	0.0126583	1
ghoS_1	NZ_CP080620	156003..156293	K3F56_RS00760	K3F56_00760	GO:0004521 - RNA endonuclease activity [Evidence IEA]	16.2073	0.455697	1.37145	0.128245	0.228475	1
yniA	NZ_CP080620	156399..157259	K3F56_RS00765	K3F56_00765		278.789	2.57862	5.9737	1.73046e-39	5.40086e-38	7.18314e-36
yniB	NZ_CP080620	complement(157300..157836)	K3F56_RS00770	K3F56_00770		60.3934	-0.409564	-1.32828	0.0448551	0.0971449	1
hxpB	NZ_CP080620	157983..158651	K3F56_RS00775	K3F56_00775		123.964	-0.5652	-1.47959	0.00793363	0.0220432	1
ydjM	NZ_CP080620	158814..159404	K3F56_RS00780	K3F56_00780		26.9708	0.0911595	1.06523	0.689633	0.795627	1
tcyP	NZ_CP080620	159537..160928	K3F56_RS00785	K3F56_00785		19.5739	0.718019	1.64492	0.00068348	0.00247352	1
ydjO	NZ_CP080620	complement(160932..161735)	K3F56_RS00790	K3F56_00790		0.234432	-0.275615	-1.21051	0.760957	0.848438	1
cedA	NZ_CP080620	complement(162024..162287)	K3F56_RS00795	K3F56_00795		15.9717	-0.328894	-1.25605	0.299492	0.436667	1
katE	NZ_CP080620	162470..164731	K3F56_RS00800	K3F56_00800	GO:0004096 - catalase activity [Evidence IEA]; GO:0020037 - heme binding [Evidence IEA]	14.6747	-0.211649	-1.15801	0.292461	0.428206	1
chbG	NZ_CP080620	complement(164989..165738)	K3F56_RS00805	K3F56_00805	GO:0016811 - hydrolase activity, acting on carbon-nitrogen (but not peptide) bonds, in linear amides [Evidence IEA]	12.2403	0.178019	1.13133	0.422875	0.564902	1
celF	NZ_CP080620	complement(165751..167103)	K3F56_RS00810	K3F56_00810		4.8385	-0.00440067	-1.00305	0.985058	0.990337	1
chbR	NZ_CP080620	complement(167208..168050)	K3F56_RS00815	K3F56_00815	GO:0003700 - DNA-binding transcription factor activity [Evidence IEA]	10.967	-0.0325137	-1.02279	0.884679	0.929194	1
chbA	NZ_CP080620	complement(168058..168408)	K3F56_RS00820	K3F56_00820		3.67322	-1.09948	-2.14277	0.0130178	0.033903	1
chbC	NZ_CP080620	complement(168459..169817)	K3F56_RS00825	K3F56_00825	GO:0008982 - protein-N(PI)-phosphohistidine-sugar phosphotransferase activity [Evidence IEA]	6.19439	-0.131538	-1.09546	0.588043	0.712691	1
chbB	NZ_CP080620	complement(169902..170222)	K3F56_RS00830	K3F56_00830		15.8643	0.222469	1.16673	0.436989	0.576018	1
osmE	NZ_CP080620	complement(170521..170859)	K3F56_RS00835	K3F56_00835		69.4376	0.0904216	1.06468	0.69712	0.802063	1
nadE	NZ_CP080620	171061..171888	K3F56_RS00840	K3F56_00840	GO:0004359 - glutaminase activity [Evidence IEA]; GO:0003952 - NAD+ synthase (glutamine-hydrolyzing) activity [Evidence IEA]; GO:0008795 - NAD+ synthase activity [Evidence IEA]	187.444	-0.0375492	-1.02637	0.838362	0.899933	1
cho	NZ_CP080620	172118..173005	K3F56_RS00845	K3F56_00845		40.6811	0.527163	1.44109	0.0104253	0.0278478	1
ves	NZ_CP080620	complement(172965..173540)	K3F56_RS00850	K3F56_00850		0.478883	1.2508	2.37973	0.173266	0.287461	1
spy	NZ_CP080620	complement(173743..174228)	K3F56_RS00855	K3F56_00855		11.9979	-0.382508	-1.30361	0.249724	0.380684	1
astE	NZ_CP080620	complement(174558..175526)	K3F56_RS00860	K3F56_00860	GO:0009017 - succinylglutamate desuccinylase activity [Evidence IEA]	1.3188	-1.35794	-2.56319	0.00438519	0.0129558	1
astB	NZ_CP080620	complement(175519..176862)	K3F56_RS00865	K3F56_00865	GO:0009015 - N-succinylarginine dihydrolase activity [Evidence IEA]	2.90445	-0.195883	-1.14542	0.484233	0.618668	1
astD	NZ_CP080620	complement(176859..178337)	K3F56_RS00870	K3F56_00870	GO:0016620 - oxidoreductase activity, acting on the aldehyde or oxo group of donors, NAD or NADP as acceptor [Evidence IEA]	3.44078	-0.081113	-1.05783	0.764464	0.85101	1
astA	NZ_CP080620	complement(178334..179368)	K3F56_RS00875	K3F56_00875	GO:0008791 - arginine N-succinyltransferase activity [Evidence IEA]	2.43779	-0.909874	-1.87888	0.0094395	0.0255496	1
astC	NZ_CP080620	complement(179365..180585)	K3F56_RS00880	K3F56_00880		2.30144	-1.46595	-2.76245	0.000139596	0.000574296	0.579465
xthA	NZ_CP080620	181031..181837	K3F56_RS00885	K3F56_00885	GO:0003677 - DNA binding [Evidence IEA]; GO:0008311 - double-stranded DNA 3'-5' DNA exonuclease activity [Evidence IEA]; GO:0004519 - endonuclease activity [Evidence IEA]	161.795	-0.833248	-1.78169	7.97186e-06	3.93007e-05	0.0330912
ydjX	NZ_CP080620	182004..182714	K3F56_RS00890	K3F56_00890		10.7932	0.636534	1.55459	0.0924455	0.175304	1
ydjY	NZ_CP080620	182719..183396	K3F56_RS00895	K3F56_00895		76.6442	2.56875	5.93295	6.35949e-21	9.77713e-20	2.63983e-17
ydjZ	NZ_CP080620	183411..184118	K3F56_RS00900	K3F56_00900		60.1991	2.78349	6.88518	1.67171e-26	3.30441e-25	6.93925e-23
ynjA	NZ_CP080620	184118..184666	K3F56_RS00905	K3F56_00905		59.044	2.24539	4.74166	1.79378e-20	2.66881e-19	7.44599e-17
ynjB	NZ_CP080620	184676..185842	K3F56_RS00910	K3F56_00910		91.5827	2.09187	4.26302	3.24196e-23	5.5609e-22	1.34574e-19
ynjC	NZ_CP080620	185815..187350	K3F56_RS00915	K3F56_00915		35.0475	2.08377	4.23913	6.29135e-22	1.02013e-20	2.61154e-18
ynjD	NZ_CP080620	187350..188003	K3F56_RS00920	K3F56_00920	GO:0005524 - ATP binding [Evidence IEA]	37.4296	1.80227	3.48769	7.88477e-15	8.20292e-14	3.27297e-11
ynjE	NZ_CP080620	188070..189377	K3F56_RS00925	K3F56_00925		294.604	3.64655	12.5234	3.06784e-53	1.44711e-51	1.27346e-49
ynjF	NZ_CP080620	complement(189386..190006)	K3F56_RS00930	K3F56_00930	GO:0000287 - magnesium ion binding [Evidence IEA]; GO:0016780 - phosphotransferase activity, for other substituted phosphate groups [Evidence IEA]	16.6446	-0.184466	-1.1364	0.399956	0.542732	1
nudG	NZ_CP080620	190093..190500	K3F56_RS00935	K3F56_00935		16.5666	-1.00152	-2.00211	0.00436399	0.0129105	1
ynjH	NZ_CP080620	complement(190466..190738)	K3F56_RS00940	K3F56_00940		2.94253	0.37404	1.29598	0.400361	0.543104	1
gdhA	NZ_CP080620	190974..192317	K3F56_RS00945	K3F56_00945	GO:0016639 - oxidoreductase activity, acting on the CH-NH2 group of donors, NAD or NADP as acceptor [Evidence IEA]	75.72	0.260096	1.19756	0.181365	0.298275	1
ynjI	NZ_CP080620	complement(192434..193474)	K3F56_RS00950	K3F56_00950		4.77588	-0.77196	-1.70759	0.0155721	0.0396077	1
topB	NZ_CP080620	complement(193602..195563)	K3F56_RS00955	K3F56_00955		231.909	-0.270752	-1.20644	0.207835	0.332327	1
selD	NZ_CP080620	complement(195568..196611)	K3F56_RS00960	K3F56_00960	GO:0004756 - selenide, water dikinase activity [Evidence IEA]	282.562	-0.316779	-1.24555	0.0459561	0.0989953	1
ydjA	NZ_CP080620	complement(196728..197279)	K3F56_RS00965	K3F56_00965	GO:0016491 - oxidoreductase activity [Evidence IEA]	293.463	-1.03246	-2.04551	3.29077e-06	1.7075e-05	0.01366
sppA	NZ_CP080620	197440..199296	K3F56_RS00970	K3F56_00970	GO:0008233 - peptidase activity [Evidence IEA]	108.021	-0.0254399	-1.01779	0.884729	0.929194	1
ansA	NZ_CP080620	199463..200479	K3F56_RS00975	K3F56_00975	GO:0004067 - asparaginase activity [Evidence IEA]	139.062	-0.613287	-1.52974	0.0081879	0.0225779	1
pncA	NZ_CP080620	200490..201131	K3F56_RS00980	K3F56_00980		95.8094	-0.487785	-1.40229	0.0207707	0.0509569	1
ydjE	NZ_CP080620	complement(201224..202582)	K3F56_RS00985	K3F56_00985	GO:0022857 - transmembrane transporter activity [Evidence IEA]	2.28486	0.834913	1.78375	0.0341052	0.077829	1
ydjF	NZ_CP080620	complement(202699..203457)	K3F56_RS00990	K3F56_00990	GO:0003700 - DNA-binding transcription factor activity [Evidence IEA]	10.477	0.266638	1.203	0.303147	0.441066	1
ydjG	NZ_CP080620	complement(203594..204574)	K3F56_RS00995	K3F56_00995		7.66541	1.15668	2.22944	8.08623e-06	3.97701e-05	0.033566
ydjH	NZ_CP080620	complement(204584..205531)	K3F56_RS01000	K3F56_01000		7.13912	1.51435	2.8567	7.11449e-09	4.89755e-08	2.95323e-05
ydjI	NZ_CP080620	complement(205536..206372)	K3F56_RS01005	K3F56_01005	GO:0016832 - aldehyde-lyase activity [Evidence IEA]	15.0313	1.98286	3.95275	4.45958e-14	4.3353e-13	1.85117e-10
ydjJ	NZ_CP080620	complement(206393..207436)	K3F56_RS01010	K3F56_01010		8.18999	1.75153	3.36715	1.66609e-07	1.0111e-06	0.000691595
ydjK	NZ_CP080620	complement(207453..208832)	K3F56_RS01015	K3F56_01015	GO:0022857 - transmembrane transporter activity [Evidence IEA]	6.20973	2.53036	5.77715	5.98146e-18	7.71088e-17	2.4829e-14
ydjL	NZ_CP080620	complement(208859..209935)	K3F56_RS01020	K3F56_01020		16.2346	3.32559	10.0254	1.13081e-39	3.55604e-38	4.69398e-36
yeaC	NZ_CP080620	complement(210305..210577)	K3F56_RS01025	K3F56_01025		156.927	-1.07413	-2.10545	3.88121e-07	2.25959e-06	0.00161109
msrB	NZ_CP080620	complement(210619..211032)	K3F56_RS01030	K3F56_01030	GO:0033743 - peptide-methionine (R)-S-oxide reductase activity [Evidence IEA]	142.058	-0.952421	-1.93512	4.53772e-05	0.000201456	0.188361
gapA	NZ_CP080620	211374..212369	K3F56_RS01035	K3F56_01035		15089.4	0.874278	1.83309	0.000828846	0.00293561	1
yeaD	NZ_CP080620	212453..213337	K3F56_RS01040	K3F56_01040	GO:0016857 - racemase and epimerase activity, acting on carbohydrates and derivatives [Evidence IEA]	355.341	0.739565	1.66967	3.5292e-05	0.000158546	0.146497
yeaE	NZ_CP080620	complement(213385..214239)	K3F56_RS01045	K3F56_01045		46.9165	-0.0712769	-1.05065	0.746198	0.836164	1
mipA	NZ_CP080620	complement(214329..215075)	K3F56_RS01050	K3F56_01050		1006.24	-0.302912	-1.23363	0.15159	0.260236	1
yeaG	NZ_CP080620	215511..217445	K3F56_RS01055	K3F56_01055		18.1534	0.0785348	1.05595	0.716399	0.815179	1
yeaH	NZ_CP080620	217558..218841	K3F56_RS01060	K3F56_01060		5.06031	-0.202181	-1.15044	0.422666	0.56487	1
cdgI	NZ_CP080620	218988..220463	K3F56_RS01065	K3F56_01065		2.66968	1.62695	3.08858	1.78546e-05	8.29019e-05	0.0741143
dgcJ	NZ_CP080620	220644..222134	K3F56_RS01070	K3F56_01070	GO:0052621 - diguanylate cyclase activity [Evidence IEA]	20.6863	-1.38097	-2.60443	4.15937e-09	2.91156e-08	1.72655e-05
yeaK	NZ_CP080620	222177..222680	K3F56_RS01075	K3F56_01075		76.2302	0.0525114	1.03707	0.840971	0.9018	1
yoaI	NZ_CP080620	complement(222681..222785)	K3F56_RS01080	K3F56_01080		0	#N/A	#N/A	#N/A	#N/A	#N/A
yeaL	NZ_CP080620	222955..223401	K3F56_RS01085	K3F56_01085		21.416	-0.267841	-1.204	0.269886	0.401252	1
nimR	NZ_CP080620	complement(223358..224179)	K3F56_RS01090	K3F56_01090		17.4269	0.0988817	1.07094	0.697254	0.802063	1
nimT	NZ_CP080620	224276..225457	K3F56_RS01095	K3F56_01095		16.1825	0.999788	1.99971	4.81304e-06	2.43943e-05	0.0199789
yeaO	NZ_CP080620	225512..225859	K3F56_RS01100	K3F56_01100		75.4971	0.561401	1.4757	0.029771	0.0695048	1
yoaF	NZ_CP080620	complement(225881..226135)	K3F56_RS01105	K3F56_01105		16.7631	0.0769362	1.05478	0.777908	0.862242	1
dgcP	NZ_CP080620	226318..227343	K3F56_RS01110	K3F56_01110		76.1385	0.129624	1.09401	0.533306	0.662113	1
yoaK	NZ_CP080620	227376..227474	K3F56_RS01115	K3F56_01115		1.40659	-3.64656	-12.5234	0.143627	0.249246	1
yoaJ	NZ_CP080620	227477..227551	K3F56_RS01120	K3F56_01120		0	#N/A	#N/A	#N/A	#N/A	#N/A
yeaQ	NZ_CP080620	complement(227610..227858)	K3F56_RS01125	K3F56_01125		5.15574	-0.22456	-1.16842	0.537066	0.665084	1
yoaG	NZ_CP080620	complement(228006..228188)	K3F56_RS01130	K3F56_01130		0.902996	-1.24034	-2.36255	0.288005	0.423189	1
yeaR	NZ_CP080620	complement(228192..228551)	K3F56_RS01135	K3F56_01135		3.28326	-0.297298	-1.22884	0.445426	0.583269	1
leuE	NZ_CP080620	complement(228724..229362)	K3F56_RS01140	K3F56_01140		41.6853	-0.162314	-1.11908	0.416204	0.558933	1
dmlR	NZ_CP080620	complement(229489..230412)	K3F56_RS01145	K3F56_01145		45.3875	1.74036	3.34118	2.89334e-15	3.1523e-14	1.20103e-11
dmlA	NZ_CP080620	230515..231600	K3F56_RS01150	K3F56_01150		5.92537	0.30673	1.2369	0.219256	0.345927	1
yeaV	NZ_CP080620	231755..233236	K3F56_RS01155	K3F56_01155		0.649602	-0.0302995	-1.02122	0.953327	0.967545	1
yeaW	NZ_CP080620	233268..234392	K3F56_RS01160	K3F56_01160		1.98878	0.724376	1.65219	0.0638426	0.130519	1
yeaX	NZ_CP080620	234448..235413	K3F56_RS01165	K3F56_01165		1.60171	0.423713	1.34138	0.272055	0.404332	1
rnd	NZ_CP080620	complement(235467..236582)	K3F56_RS01170	K3F56_01170	GO:0008408 - 3'-5' exonuclease activity [Evidence IEA]; GO:0003676 - nucleic acid binding [Evidence IEA]; GO:0033890 - ribonuclease D activity [Evidence IEA]	69.9756	-0.221043	-1.16558	0.332119	0.471164	1
fadD	NZ_CP080620	complement(236664..238349)	K3F56_RS01175	K3F56_01175		50.1447	-0.751915	-1.68403	8.64317e-05	0.000367224	0.358778
yeaY	NZ_CP080620	complement(238554..239135)	K3F56_RS01180	K3F56_01180		117.087	0.00616181	1.00428	0.977749	0.985106	1
tsaB	NZ_CP080620	complement(239175..239870)	K3F56_RS01185	K3F56_01185	GO:0003725 - double-stranded RNA binding [Evidence IEA]	112.394	-0.649101	-1.56819	0.00178202	0.00585219	1
yoaA	NZ_CP080620	complement(239928..241838)	K3F56_RS01190	K3F56_01190	GO:0005524 - ATP binding [Evidence IEA]; GO:0003677 - DNA binding [Evidence IEA]; GO:0004386 - helicase activity [Evidence IEA]	55.1167	-0.089176	-1.06376	0.626361	0.744992	1
yoaB	NZ_CP080620	241970..242314	K3F56_RS01195	K3F56_01195		447.648	-0.393107	-1.31322	0.0456646	0.0985207	1
yoaC	NZ_CP080620	242736..243035	K3F56_RS01200	K3F56_01200		3.68698	-0.0429057	-1.03019	0.915282	0.944044	1
yoaH	NZ_CP080620	complement(243155..243334)	K3F56_RS01205	K3F56_01205		2.12178	1.05538	2.07827	0.15808	0.268381	1
pabB	NZ_CP080620	243408..244769	K3F56_RS01210	K3F56_01210		46.4572	-0.682808	-1.60526	0.00187736	0.00613615	1
nudL	NZ_CP080620	244773..245351	K3F56_RS01215	K3F56_01215	GO:0010945 - CoA pyrophosphatase activity [Evidence IEA]; GO:0000287 - magnesium ion binding [Evidence IEA]	48.8894	-0.00722444	-1.00502	0.971388	0.980124	1
sdaA	NZ_CP080620	245535..246899	K3F56_RS01220	K3F56_01220		286.502	-0.0984088	-1.07059	0.635217	0.751221	1
pdeD	NZ_CP080620	247030..248628	K3F56_RS01225	K3F56_01225		2.53297	0.173931	1.12813	0.545185	0.67213	1
yoaE	NZ_CP080620	complement(248632..250188)	K3F56_RS01230	K3F56_01230		66.4412	0.61997	1.53684	0.00383278	0.0114295	1
yoaL	NZ_CP080620	complement(250176..250334)	K3F56_RS22210			9.75621	-0.758011	-1.69116	0.0972532	0.183083	1
manX	NZ_CP080620	250651..251622	K3F56_RS01235	K3F56_01235	GO:0008982 - protein-N(PI)-phosphohistidine-sugar phosphotransferase activity [Evidence IEA]	1392	1.88816	3.70162	8.75394e-21	1.32137e-19	3.63376e-17
manY	NZ_CP080620	251685..252485	K3F56_RS01240	K3F56_01240		1206.42	2.22137	4.66335	1.23197e-24	2.25283e-23	5.11392e-21
manZ	NZ_CP080620	252498..253349	K3F56_RS01245	K3F56_01245		1062.17	2.17443	4.51408	6.88906e-26	1.33007e-24	2.85965e-22
yobD	NZ_CP080620	253404..253862	K3F56_RS01250	K3F56_01250		30.0243	1.55007	2.92831	4.4808e-08	2.83967e-07	0.000185998
mntP	NZ_CP080620	254291..254857	K3F56_RS01255	K3F56_01255		19.0726	1.2441	2.36871	1.14298e-06	6.30916e-06	0.00474449
rlmA	NZ_CP080620	complement(254854..255663)	K3F56_RS01260	K3F56_01260	GO:0008168 - methyltransferase activity [Evidence IEA]	63.2888	-0.768873	-1.70394	0.000332557	0.00127465	1
cspE_1	NZ_CP080620	complement(255829..256038)	K3F56_RS01265	K3F56_01265		2348.17	0.624023	1.54117	0.00342834	0.01038	1
yobF	NZ_CP080620	complement(256051..256194)	K3F56_RS01270	K3F56_01270		76.7761	0.748973	1.6806	0.00276235	0.00858916	1
yebO	NZ_CP080620	complement(256864..257151)	K3F56_RS01275	K3F56_01275		136.917	-0.931361	-1.90707	3.51369e-06	1.8096e-05	0.0145853
mgrB	NZ_CP080620	complement(257226..257369)	K3F56_RS01280	K3F56_01280		25.6236	-1.04966	-2.07004	0.00142731	0.00479348	1
yobH	NZ_CP080620	257528..257767	K3F56_RS01285	K3F56_01285		6.98871	-1.04674	-2.06585	0.00995911	0.0267575	1
kdgR	NZ_CP080620	complement(257911..258534)	K3F56_RS01290	K3F56_01290	GO:0003700 - DNA-binding transcription factor activity [Evidence IEA]	16.2993	0.125747	1.09107	0.607782	0.729373	1
mqo	NZ_CP080620	complement(259017..260663)	K3F56_RS01295	K3F56_01295	GO:0008924 - malate dehydrogenase (quinone) activity [Evidence IEA]	170.215	-4.61334	-24.4767	6.3605e-73	6.76986e-71	2.64024e-69
yojI	NZ_CP080620	complement(260881..262524)	K3F56_RS01300	K3F56_01300		79.7344	-4.51321	-22.8356	4.48814e-77	6.90009e-75	1.86302e-73
alkB	NZ_CP080620	complement(262600..263250)	K3F56_RS01305	K3F56_01305		11.046	0.185039	1.13685	0.455452	0.592658	1
ada	NZ_CP080620	complement(263250..264314)	K3F56_RS01310	K3F56_01310	GO:0003700 - DNA-binding transcription factor activity [Evidence IEA]	35.5367	0.51465	1.42865	0.0248253	0.0598084	1
apbE	NZ_CP080620	complement(264388..265443)	K3F56_RS01315	K3F56_01315		73.9917	-0.611957	-1.52833	0.000266801	0.00104382	1
ompC_1	NZ_CP080620	complement(265555..266658)	K3F56_RS01320	K3F56_01320		9153.95	0.110225	1.0794	0.673938	0.784277	1
rcsD	NZ_CP080620	267397..270069	K3F56_RS01325	K3F56_01325	GO:0009927 - histidine phosphotransfer kinase activity [Evidence IEA]	86.1399	-0.274002	-1.20916	0.0856986	0.164631	1
rcsB	NZ_CP080620	270086..270736	K3F56_RS01330	K3F56_01330		668.712	-0.186062	-1.13765	0.374662	0.5172	1
rcsC	NZ_CP080620	complement(270936..273785)	K3F56_RS01335	K3F56_01335	GO:0005524 - ATP binding [Evidence IEA]; GO:0000155 - phosphorelay sensor kinase activity [Evidence IEA]	47.9327	0.354917	1.27891	0.06826	0.137723	1
atoS	NZ_CP080620	273952..275778	K3F56_RS01340	K3F56_01340		29.3533	1.22849	2.34322	3.26825e-06	1.70006e-05	0.0135665
atoC	NZ_CP080620	275775..277160	K3F56_RS01345	K3F56_01345		22.6279	1.9559	3.87958	1.07466e-14	1.10969e-13	4.46093e-11
atoD	NZ_CP080620	277356..278018	K3F56_RS01350	K3F56_01350		0.161749	0.165105	1.12125	0.885075	0.929194	1
atoA	NZ_CP080620	278018..278668	K3F56_RS01355	K3F56_01355		0.337945	-0.00345477	-1.0024	0.996795	0.997607	1
atoE	NZ_CP080620	278665..279987	K3F56_RS01360	K3F56_01360		0.69175	0.0840229	1.05997	0.862548	0.915011	1
atoB	NZ_CP080620	280018..281202	K3F56_RS01365	K3F56_01365		3.03875	0.239889	1.1809	0.406437	0.548657	1
yfaP	NZ_CP080620	complement(281276..282052)	K3F56_RS01370	K3F56_01370		0.894495	0.177591	1.13099	0.685335	0.79221	1
yfaQ	NZ_CP080620	complement(282057..283706)	K3F56_RS01375	K3F56_01375		1.25811	0.0268524	1.01879	0.940628	0.960529	1
K3F56_RS01380	NZ_CP080620	complement(283707..288221)	K3F56_RS01380	K3F56_01380	GO:0004866 - endopeptidase inhibitor activity [Evidence IEA]	2.62598	-0.0661603	-1.04693	0.743122	0.833928	1
yfaT	NZ_CP080620	complement(288245..288868)	K3F56_RS01385	K3F56_01385		2.25197	-0.615986	-1.53261	0.0989352	0.184824	1
yfaA	NZ_CP080620	complement(288865..290553)	K3F56_RS01390	K3F56_01390		6.01817	-0.410309	-1.32897	0.105733	0.194892	1
gyrA	NZ_CP080620	complement(290702..293329)	K3F56_RS01395	K3F56_01395	GO:0003916 - DNA topoisomerase activity [Evidence IEA]; GO:0003918 - DNA topoisomerase type II (double strand cut, ATP-hydrolyzing) activity [Evidence IEA]	705.293	-0.00989681	-1.00688	0.966207	0.975845	1
ubiG	NZ_CP080620	293476..294198	K3F56_RS01400	K3F56_01400	GO:0008689 - 3-demethylubiquinone-9 3-O-methyltransferase activity [Evidence IEA]	152.928	-0.0914002	-1.0654	0.627869	0.745504	1
yfaL	NZ_CP080620	complement(294326..298078)	K3F56_RS01405	K3F56_01405		8.13873	0.606442	1.5225	0.00225597	0.0071649	1
ypaB	NZ_CP080620	complement(298503..298646)	K3F56_RS22215			0	#N/A	#N/A	#N/A	#N/A	#N/A
nrdA	NZ_CP080620	298774..301059	K3F56_RS01410	K3F56_01410	GO:0005524 - ATP binding [Evidence IEA]; GO:0004748 - ribonucleoside-diphosphate reductase activity, thioredoxin disulfide as acceptor [Evidence IEA]	354.639	-0.565071	-1.47946	0.00983115	0.0264479	1
K3F56_RS01415	NZ_CP080620	complement(301259..301294)	K3F56_RS01415	K3F56_01415		0	#N/A	#N/A	#N/A	#N/A	#N/A
nrdB	NZ_CP080620	301293..302423	K3F56_RS01420	K3F56_01420	GO:0016491 - oxidoreductase activity [Evidence IEA]	260.42	-0.298932	-1.23023	0.0655409	0.133309	1
yfaE	NZ_CP080620	302423..302677	K3F56_RS01425	K3F56_01425		125.165	-0.774877	-1.71104	0.000755526	0.00269201	1
inaA	NZ_CP080620	complement(302731..303381)	K3F56_RS01430	K3F56_01430		49.3087	0.213261	1.15931	0.310251	0.448368	1
K3F56_RS22060	NZ_CP080620	complement(303461..303565)	K3F56_RS22060			0	#N/A	#N/A	#N/A	#N/A	#N/A
K3F56_RS01435	NZ_CP080620	303560..303802	K3F56_RS01435	K3F56_01435		0.841627	0.820358	1.76584	0.36093	0.503096	1
glpQ	NZ_CP080620	complement(303844..304920)	K3F56_RS01440	K3F56_01440	GO:0008081 - phosphoric diester hydrolase activity [Evidence IEA]	2395.36	2.01634	4.04557	2.17206e-19	3.02558e-18	9.01622e-16
glpT	NZ_CP080620	complement(304925..306283)	K3F56_RS01445	K3F56_01445	GO:0015169 - glycerol-3-phosphate transmembrane transporter activity [Evidence IEA]	4347.96	2.23506	4.70783	8.40138e-21	1.27744e-19	3.48741e-17
glpA	NZ_CP080620	306556..308184	K3F56_RS01450	K3F56_01450	GO:0050660 - flavin adenine dinucleotide binding [Evidence IEA]; GO:0010181 - FMN binding [Evidence IEA]; GO:0004368 - glycerol-3-phosphate dehydrogenase (quinone) activity [Evidence IEA]	2885.79	3.21867	9.30928	2.31283e-28	5.00029e-27	9.60055e-25
glpB	NZ_CP080620	308174..309433	K3F56_RS01455	K3F56_01455	GO:0004368 - glycerol-3-phosphate dehydrogenase (quinone) activity [Evidence IEA]	1940.01	4.3133	19.8807	7.03314e-81	1.21644e-78	2.91946e-77
glpC	NZ_CP080620	309430..310620	K3F56_RS01460	K3F56_01460	GO:0004368 - glycerol-3-phosphate dehydrogenase (quinone) activity [Evidence IEA]; GO:0051536 - iron-sulfur cluster binding [Evidence IEA]	1283.34	4.33778	20.2209	1.89287e-76	2.61909e-74	7.85728e-73
rpnE	NZ_CP080620	310813..311712	K3F56_RS01465	K3F56_01465		10.3888	2.66217	6.32986	4.63046e-16	5.26604e-15	1.9221e-12
K3F56_RS01470	NZ_CP080620	311713..311910	K3F56_RS01470	K3F56_01470		21.5865	-0.451569	-1.36753	0.137903	0.24184	1
yfaU	NZ_CP080620	complement(311951..312754)	K3F56_RS01475	K3F56_01475		5.9578	-0.136577	-1.09929	0.612497	0.732915	1
yfaV	NZ_CP080620	complement(312772..314061)	K3F56_RS01480	K3F56_01480	GO:0022857 - transmembrane transporter activity [Evidence IEA]	3.63422	0.310204	1.23988	0.258153	0.389671	1
rhmD	NZ_CP080620	complement(314118..315323)	K3F56_RS01485	K3F56_01485	GO:0050032 - L-rhamnonate dehydratase activity [Evidence IEA]	3.44617	1.5784	2.98639	1.13947e-06	6.29818e-06	0.00472994
yfaX	NZ_CP080620	complement(315338..316120)	K3F56_RS01490	K3F56_01490	GO:0003677 - DNA binding [Evidence IEA]; GO:0003700 - DNA-binding transcription factor activity [Evidence IEA]	1.64299	0.646842	1.56574	0.0793144	0.155519	1
yfaY	NZ_CP080620	complement(316340..317542)	K3F56_RS01495	K3F56_01495		91.2537	0.176467	1.13011	0.3883	0.531081	1
yfaZ	NZ_CP080620	complement(317642..318184)	K3F56_RS01500	K3F56_01500		14.7532	0.120437	1.08706	0.621472	0.740451	1
nudI	NZ_CP080620	318463..318888	K3F56_RS01505	K3F56_01505	GO:0016818 - hydrolase activity, acting on acid anhydrides, in phosphorus-containing anhydrides [Evidence IEA]	14.1605	0.124351	1.09002	0.606668	0.728304	1
ais	NZ_CP080620	complement(318927..319529)	K3F56_RS01510	K3F56_01510		1.62293	-1.97876	-3.94155	0.00162465	0.00538223	1
arnB	NZ_CP080620	319837..320976	K3F56_RS01515	K3F56_01515	GO:0008483 - transaminase activity [Evidence IEA]	7.1402	-1.1594	-2.23364	8.29112e-07	4.67615e-06	0.00344164
arnC	NZ_CP080620	320980..321948	K3F56_RS01520	K3F56_01520	GO:0016780 - phosphotransferase activity, for other substituted phosphate groups [Evidence IEA]	9.74283	-1.26693	-2.40649	5.89795e-06	2.96397e-05	0.0244824
arnA	NZ_CP080620	321948..323930	K3F56_RS01525	K3F56_01525	GO:0016742 - hydroxymethyl-, formyl- and related transferase activity [Evidence IEA]	10.5339	-0.408762	-1.32755	0.0559544	0.116541	1
arnD	NZ_CP080620	323927..324817	K3F56_RS01530	K3F56_01530	GO:0016810 - hydrolase activity, acting on carbon-nitrogen (but not peptide) bonds [Evidence IEA]	4.22654	-0.650042	-1.56921	0.0212659	0.0520182	1
arnT	NZ_CP080620	324817..326469	K3F56_RS01535	K3F56_01535	GO:0000030 - mannosyltransferase activity [Evidence IEA]; GO:0016763 - pentosyltransferase activity [Evidence IEA]	2.29943	-0.632618	-1.55038	0.0286196	0.0674234	1
arnE	NZ_CP080620	326466..326801	K3F56_RS01540	K3F56_01540		1.22435	0.470137	1.38524	0.461688	0.598615	1
arnF	NZ_CP080620	326801..327187	K3F56_RS01545	K3F56_01545		1.21231	-0.513363	-1.42737	0.406317	0.548657	1
pmrD	NZ_CP080620	complement(327181..327447)	K3F56_RS01550	K3F56_01550		65.2487	0.547412	1.46146	0.0105139	0.0280484	1
menE	NZ_CP080620	complement(327557..328912)	K3F56_RS01555	K3F56_01555	GO:0005524 - ATP binding [Evidence IEA]; GO:0008756 - o-succinylbenzoate-CoA ligase activity [Evidence IEA]	143.578	1.63906	3.11463	2.27271e-15	2.49578e-14	9.43404e-12
menC	NZ_CP080620	complement(328909..329871)	K3F56_RS01560	K3F56_01560	GO:0016836 - hydro-lyase activity [Evidence IEA]; GO:0000287 - magnesium ion binding [Evidence IEA]	516.691	2.14737	4.43021	3.09786e-19	4.2864e-18	1.28592e-15
menB	NZ_CP080620	complement(329871..330728)	K3F56_RS01565	K3F56_01565	GO:0008935 - 1,4-dihydroxy-2-naphthoyl-CoA synthase activity [Evidence IEA]	491.213	1.48404	2.7973	4.06415e-16	4.64746e-15	1.68703e-12
menH	NZ_CP080620	complement(330743..331501)	K3F56_RS01570	K3F56_01570	GO:0070205 - 2-succinyl-6-hydroxy-2,4-cyclohexadiene-1-carboxylate synthase activity [Evidence IEA]	124.759	1.27288	2.41644	3.66155e-08	2.35645e-07	0.000151991
menD	NZ_CP080620	complement(331498..333168)	K3F56_RS01575	K3F56_01575	GO:0070204 - 2-succinyl-5-enolpyruvyl-6-hydroxy-3-cyclohexene-1- carboxylic-acid synthase activity [Evidence IEA]	135.127	1.11882	2.1717	3.4158e-07	2.00551e-06	0.0014179
menF	NZ_CP080620	complement(333257..334552)	K3F56_RS01580	K3F56_01580	GO:0008909 - isochorismate synthase activity [Evidence IEA]	86.9467	-0.302955	-1.23367	0.125166	0.224191	1
elaB	NZ_CP080620	complement(334631..334936)	K3F56_RS01585	K3F56_01585		161.801	0.648503	1.56754	0.0141082	0.0363972	1
elaA	NZ_CP080620	complement(334991..335452)	K3F56_RS01590	K3F56_01590		11.3048	0.0571917	1.04044	0.809194	0.88324	1
rbn	NZ_CP080620	335517..336434	K3F56_RS01595	K3F56_01595	GO:0016891 - RNA endonuclease activity, producing 5'-phosphomonoesters [Evidence IEA]	47.6194	0.103902	1.07468	0.627176	0.74531	1
elaD	NZ_CP080620	336622..337833	K3F56_RS01600	K3F56_01600		1.36964	-0.242906	-1.18337	0.478172	0.613492	1
yfbK	NZ_CP080620	complement(337904..339631)	K3F56_RS01605	K3F56_01605		0.914583	-0.14711	-1.10735	0.712541	0.812348	1
yfbL	NZ_CP080620	339769..340740	K3F56_RS01610	K3F56_01610		0.477253	-1.34793	-2.54547	0.0711621	0.142347	1
yfbM	NZ_CP080620	340843..341346	K3F56_RS01615	K3F56_01615		4.36242	2.9643	7.80445	7.71289e-10	5.67664e-09	3.20162e-06
yfbN	NZ_CP080620	complement(341619..342335)	K3F56_RS01620	K3F56_01620		0.36989	0.341796	1.26733	0.685317	0.79221	1
yfbO	NZ_CP080620	342544..342966	K3F56_RS01625	K3F56_01625		1.80114	-0.151791	-1.11095	0.745909	0.836152	1
yfbP	NZ_CP080620	343025..343873	K3F56_RS01630	K3F56_01630		4.45372	-0.652905	-1.57233	0.0229413	0.0557223	1
nuoN	NZ_CP080620	complement(343957..345414)	K3F56_RS01635	K3F56_01635	GO:0008137 - NADH dehydrogenase (ubiquinone) activity [Evidence IEA]	620.818	-0.390925	-1.31123	0.0959039	0.181035	1
nuoM	NZ_CP080620	complement(345421..346950)	K3F56_RS01640	K3F56_01640	GO:0008137 - NADH dehydrogenase (ubiquinone) activity [Evidence IEA]	989.802	-0.635475	-1.55345	0.00149792	0.00499027	1
nuoL	NZ_CP080620	complement(347114..348955)	K3F56_RS01645	K3F56_01645	GO:0008137 - NADH dehydrogenase (ubiquinone) activity [Evidence IEA]	877.696	-0.62679	-1.54413	0.00165295	0.00546726	1
nuoK	NZ_CP080620	complement(348952..349254)	K3F56_RS01650	K3F56_01650	GO:0016651 - oxidoreductase activity, acting on NAD(P)H [Evidence IEA]	867.848	-1.16059	-2.23549	2.51447e-08	1.65151e-07	0.000104376
nuoJ	NZ_CP080620	complement(349251..349805)	K3F56_RS01655	K3F56_01655	GO:0008137 - NADH dehydrogenase (ubiquinone) activity [Evidence IEA]	697.62	-0.426966	-1.3444	0.0479176	0.102476	1
nuoI	NZ_CP080620	complement(349817..350359)	K3F56_RS01660	K3F56_01660	GO:0051539 - 4 iron, 4 sulfur cluster binding [Evidence IEA]; GO:0016651 - oxidoreductase activity, acting on NAD(P)H [Evidence IEA]	710.87	-0.688652	-1.61178	0.000328437	0.00126119	1
nuoH	NZ_CP080620	complement(350374..351351)	K3F56_RS01665	K3F56_01665		753.512	-0.604669	-1.52063	0.00283002	0.00876843	1
nuoG	NZ_CP080620	complement(351348..354074)	K3F56_RS01670	K3F56_01670	GO:0050136 - NADH dehydrogenase (quinone) activity [Evidence IEA]	961.949	-0.460939	-1.37644	0.0506853	0.107399	1
nuoF	NZ_CP080620	complement(354127..355464)	K3F56_RS01675	K3F56_01675	GO:0051539 - 4 iron, 4 sulfur cluster binding [Evidence IEA]; GO:0008137 - NADH dehydrogenase (ubiquinone) activity [Evidence IEA]	782.86	-0.252655	-1.1914	0.245529	0.37692	1
nuoE	NZ_CP080620	complement(355461..355961)	K3F56_RS01680	K3F56_01680	GO:0016491 - oxidoreductase activity [Evidence IEA]	779.478	-0.399837	-1.31936	0.0528682	0.111061	1
nuoC	NZ_CP080620	complement(355964..357766)	K3F56_RS01685	K3F56_01685	GO:0051287 - NAD binding [Evidence IEA]; GO:0050136 - NADH dehydrogenase (quinone) activity [Evidence IEA]; GO:0048038 - quinone binding [Evidence IEA]	785.918	-0.393622	-1.31369	0.0442837	0.0960405	1
nuoB	NZ_CP080620	complement(357860..358522)	K3F56_RS01690	K3F56_01690		666.969	0.144512	1.10536	0.466252	0.602744	1
nuoA	NZ_CP080620	complement(358538..358981)	K3F56_RS01695	K3F56_01695		852.329	0.0700474	1.04975	0.720026	0.818185	1
lrhA	NZ_CP080620	complement(359612..360550)	K3F56_RS01700	K3F56_01700	GO:0003700 - DNA-binding transcription factor activity [Evidence IEA]	103.756	0.793001	1.73267	6.09725e-05	0.000265301	0.253097
alaA	NZ_CP080620	361470..362687	K3F56_RS01705	K3F56_01705		81.9855	0.0727755	1.05174	0.736885	0.830296	1
yfbR	NZ_CP080620	362771..363370	K3F56_RS01710	K3F56_01710	GO:0002953 - 5'-deoxynucleotidase activity [Evidence IEA]	37.3612	0.0956902	1.06858	0.671354	0.782586	1
yfbS	NZ_CP080620	complement(363429..365261)	K3F56_RS01715	K3F56_01715		81.9151	1.12503	2.18107	2.97903e-06	1.56136e-05	0.012366
hxpA	NZ_CP080620	complement(365348..365998)	K3F56_RS01720	K3F56_01720		222.144	0.490836	1.40526	0.0126142	0.0329525	1
yfbU	NZ_CP080620	complement(366009..366503)	K3F56_RS01725	K3F56_01725		549.316	0.807189	1.7498	1.10287e-06	6.11217e-06	0.00457801
yfbV	NZ_CP080620	complement(366586..367041)	K3F56_RS01730	K3F56_01730		81.8492	-0.0475999	-1.03354	0.84829	0.905904	1
ackA	NZ_CP080620	367379..368581	K3F56_RS01735	K3F56_01735		1240.93	0.34089	1.26654	0.117204	0.212081	1
pta_1	NZ_CP080620	368656..370800	K3F56_RS01740	K3F56_01740	GO:0016407 - acetyltransferase activity [Evidence IEA]	1340.88	0.983584	1.97737	2.18416e-05	0.00010085	0.0906643
yfcC	NZ_CP080620	370990..372510	K3F56_RS01745	K3F56_01745		98.273	3.04733	8.26682	2.26812e-17	2.81044e-16	9.41498e-14
yfcD	NZ_CP080620	complement(372543..373085)	K3F56_RS01750	K3F56_01750	GO:0016817 - hydrolase activity, acting on acid anhydrides [Evidence IEA]	165.626	-0.340246	-1.26597	0.0961854	0.181484	1
yfcE	NZ_CP080620	complement(373143..373694)	K3F56_RS01755	K3F56_01755		174.265	-0.106122	-1.07633	0.61806	0.737656	1
yfcF	NZ_CP080620	complement(373750..374394)	K3F56_RS01760	K3F56_01760		16.4508	0.133084	1.09664	0.523869	0.656576	1
yfcG	NZ_CP080620	374530..375177	K3F56_RS01765	K3F56_01765		4.73993	-0.494342	-1.40868	0.125094	0.224191	1
folX	NZ_CP080620	375234..375596	K3F56_RS01770	K3F56_01770	GO:0004150 - dihydroneopterin aldolase activity [Evidence IEA]	196.752	-1.90575	-3.74704	3.3184e-14	3.25642e-13	1.37747e-10
yfcH	NZ_CP080620	375617..376510	K3F56_RS01775	K3F56_01775	GO:0003824 - catalytic activity [Evidence IEA]	211.032	0.0308114	1.02159	0.87609	0.923254	1
rpnB	NZ_CP080620	complement(376558..377448)	K3F56_RS01780	K3F56_01780		3.53245	0.286907	1.22002	0.287895	0.423189	1
hisP	NZ_CP080620	complement(377645..378418)	K3F56_RS01785	K3F56_01785		14.8523	-1.85577	-3.61945	4.21694e-11	3.30274e-10	1.75045e-07
hisM	NZ_CP080620	complement(378426..379142)	K3F56_RS01790	K3F56_01790	GO:0022857 - transmembrane transporter activity [Evidence IEA]	26.0683	-1.33473	-2.52228	6.18055e-08	3.8696e-07	0.000256555
hisQ	NZ_CP080620	complement(379139..379825)	K3F56_RS01795	K3F56_01795		25.6932	-1.63388	-3.10347	8.5989e-12	7.04024e-11	3.5694e-08
hisJ	NZ_CP080620	complement(379915..380697)	K3F56_RS01800	K3F56_01800		143.229	-1.70548	-3.26138	7.48541e-15	7.80702e-14	3.10719e-11
argT	NZ_CP080620	complement(380918..381700)	K3F56_RS01805	K3F56_01805		30.0384	-2.00911	-4.02533	9.44071e-17	1.1392e-15	3.91884e-13
ubiX	NZ_CP080620	complement(381966..382535)	K3F56_RS01810	K3F56_01810		31.9556	-0.735619	-1.66511	0.00239303	0.00755973	1
purF	NZ_CP080620	complement(382630..384147)	K3F56_RS01815	K3F56_01815	GO:0004044 - amidophosphoribosyltransferase activity [Evidence IEA]	45.3217	-0.212341	-1.15857	0.238877	0.368262	1
cvpA	NZ_CP080620	complement(384184..384672)	K3F56_RS01820	K3F56_01820		69.0415	0.770532	1.7059	0.000682278	0.00247132	1
dedD	NZ_CP080620	complement(384931..385593)	K3F56_RS01825	K3F56_01825	GO:0042834 - peptidoglycan binding [Evidence IEA]	278.279	-0.0144176	-1.01004	0.946242	0.963648	1
folC	NZ_CP080620	complement(385583..386851)	K3F56_RS01830	K3F56_01830	GO:0005524 - ATP binding [Evidence IEA]; GO:0016874 - ligase activity [Evidence IEA]; GO:0004326 - tetrahydrofolylpolyglutamate synthase activity [Evidence IEA]	131.647	-0.216497	-1.16191	0.248552	0.379875	1
accD	NZ_CP080620	complement(386921..387835)	K3F56_RS01835	K3F56_01835	GO:0003989 - acetyl-CoA carboxylase activity [Evidence IEA]	683.244	0.27356	1.20879	0.238913	0.368262	1
dedA	NZ_CP080620	complement(387991..388650)	K3F56_RS01840	K3F56_01840		190.28	-0.448985	-1.36508	0.0379504	0.0848773	1
truA	NZ_CP080620	complement(388733..389545)	K3F56_RS01845	K3F56_01845	GO:0009982 - pseudouridine synthase activity [Evidence IEA]	131.467	-0.236691	-1.17829	0.252444	0.382635	1
usg	NZ_CP080620	complement(389545..390558)	K3F56_RS01850	K3F56_01850	GO:0051287 - NAD binding [Evidence IEA]; GO:0016620 - oxidoreductase activity, acting on the aldehyde or oxo group of donors, NAD or NADP as acceptor [Evidence IEA]; GO:0046983 - protein dimerization activity [Evidence IEA]	163.808	-0.235766	-1.17753	0.204628	0.328719	1
pdxB	NZ_CP080620	complement(390624..391760)	K3F56_RS01855	K3F56_01855	GO:0033711 - 4-phosphoerythronate dehydrogenase activity [Evidence IEA]; GO:0051287 - NAD binding [Evidence IEA]; GO:0046983 - protein dimerization activity [Evidence IEA]	161.519	-0.0141249	-1.00984	0.946603	0.963648	1
flk	NZ_CP080620	391859..392854	K3F56_RS01860	K3F56_01860		60.1988	-0.363452	-1.2865	0.0787203	0.154535	1
yfcJ	NZ_CP080620	complement(392851..394029)	K3F56_RS01865	K3F56_01865		16.8382	-0.589953	-1.5052	0.013027	0.033903	1
fabB	NZ_CP080620	complement(394294..395514)	K3F56_RS01870	K3F56_01870	GO:0004315 - 3-oxoacyl-[acyl-carrier-protein] synthase activity [Evidence IEA]	1290.39	0.231928	1.1744	0.279743	0.413832	1
mnmC	NZ_CP080620	395673..397679	K3F56_RS01875	K3F56_01875	GO:0016491 - oxidoreductase activity [Evidence IEA]; GO:0004808 - tRNA (5-methylaminomethyl-2-thiouridylate)-methyltransferase activity [Evidence IEA]	65.8661	0.0283536	1.01985	0.888077	0.931146	1
yfcL	NZ_CP080620	complement(397800..398078)	K3F56_RS01880	K3F56_01880		146.291	-0.980657	-1.97336	4.90539e-07	2.83597e-06	0.00203623
epmC	NZ_CP080620	complement(398112..398660)	K3F56_RS01885	K3F56_01885		107.767	-0.0992416	-1.07121	0.671727	0.782742	1
yfcA	NZ_CP080620	complement(398660..399469)	K3F56_RS01890	K3F56_01890		107.237	-0.327669	-1.25498	0.119595	0.215656	1
mepA	NZ_CP080620	complement(399469..400293)	K3F56_RS01895	K3F56_01895	GO:0004252 - serine-type endopeptidase activity [Evidence IEA]	89.2624	-0.249572	-1.18885	0.171614	0.285748	1
aroC	NZ_CP080620	complement(400297..401382)	K3F56_RS01900	K3F56_01900	GO:0004107 - chorismate synthase activity [Evidence IEA]	189.1	-0.0121421	-1.00845	0.944173	0.962727	1
prmB	NZ_CP080620	complement(401417..402349)	K3F56_RS01905	K3F56_01905	GO:0008276 - protein methyltransferase activity [Evidence IEA]; GO:0008757 - S-adenosylmethionine-dependent methyltransferase activity [Evidence IEA]	252.767	0.0236244	1.01651	0.885204	0.929194	1
smrB	NZ_CP080620	402515..403066	K3F56_RS01910	K3F56_01910		54.7536	0.264115	1.2009	0.166707	0.279257	1
yfcO	NZ_CP080620	complement(403137..403958)	K3F56_RS01915	K3F56_01915		27.0825	0.486627	1.40117	0.0269581	0.0641279	1
yfcP	NZ_CP080620	complement(403960..404499)	K3F56_RS01920	K3F56_01920		1.03607	0.458725	1.37433	0.418567	0.561381	1
yfcQ	NZ_CP080620	complement(404496..404984)	K3F56_RS01925	K3F56_01925		1.76504	-0.465236	-1.38054	0.29621	0.432408	1
yfcR	NZ_CP080620	complement(404981..405493)	K3F56_RS01930	K3F56_01930		1.47438	-0.422902	-1.34062	0.380089	0.523126	1
yfcS	NZ_CP080620	complement(405493..406245)	K3F56_RS01935	K3F56_01935		1.19273	-0.441824	-1.35832	0.317331	0.455636	1
yfcU	NZ_CP080620	complement(406265..408910)	K3F56_RS01940	K3F56_01940		2.2326	0.321479	1.24961	0.15659	0.266672	1
yfcV	NZ_CP080620	complement(408992..409555)	K3F56_RS01945	K3F56_01945		1.23936	1.32376	2.50318	0.0160522	0.0406296	1
sixA	NZ_CP080620	complement(410236..410721)	K3F56_RS01950	K3F56_01950	GO:0101006 - protein histidine phosphatase activity [Evidence IEA]	109.268	0.164143	1.1205	0.435515	0.57519	1
fadJ	NZ_CP080620	complement(410924..413068)	K3F56_RS01955	K3F56_01955	GO:0003857 - 3-hydroxyacyl-CoA dehydrogenase activity [Evidence IEA]; GO:0008692 - 3-hydroxybutyryl-CoA epimerase activity [Evidence IEA]; GO:0004300 - enoyl-CoA hydratase activity [Evidence IEA]	15.6059	0.542936	1.45693	0.00475593	0.0138539	1
fadI	NZ_CP080620	complement(413068..414378)	K3F56_RS01960	K3F56_01960	GO:0003988 - acetyl-CoA C-acyltransferase activity [Evidence IEA]	29.3983	0.312504	1.24186	0.142387	0.247611	1
yfcZ	NZ_CP080620	complement(414559..414843)	K3F56_RS01965	K3F56_01965		1435.91	2.35125	5.10268	1.96594e-26	3.83127e-25	8.1606e-23
fadL	NZ_CP080620	415215..416555	K3F56_RS01970	K3F56_01970		237.848	-0.193676	-1.14367	0.309432	0.447857	1
yfdF	NZ_CP080620	416921..417979	K3F56_RS01975	K3F56_01975		1.89279	-0.235907	-1.17765	0.496798	0.630645	1
mlaA	NZ_CP080620	complement(418161..418916)	K3F56_RS01980	K3F56_01980		207.705	-0.642589	-1.56113	0.00372841	0.0111745	1
yfdC	NZ_CP080620	419210..420142	K3F56_RS01985	K3F56_01985	GO:0015499 - formate transmembrane transporter activity [Evidence IEA]	2.92763	-0.0879828	-1.06288	0.779723	0.864023	1
intS	NZ_CP080620	420454..421611	K3F56_RS01995	K3F56_01995		19.8876	-0.21702	-1.16233	0.353575	0.494839	1
yfdG	NZ_CP080620	421764..422126	K3F56_RS02000	K3F56_02000		86.1593	-1.10566	-2.15198	6.9713e-05	0.000300185	0.289378
yfdH	NZ_CP080620	422123..423043	K3F56_RS02005	K3F56_02005	GO:0016757 - glycosyltransferase activity [Evidence IEA]	126.264	-0.922373	-1.89523	1.34359e-05	6.36671e-05	0.0557724
K3F56_RS02010	NZ_CP080620	423040..424371	K3F56_RS02010	K3F56_02010		62.142	-0.584876	-1.49991	0.0133699	0.0346433	1
K3F56_RS02015	NZ_CP080620	complement(424406..424552)	K3F56_RS02015	K3F56_02015		4.74709	0.60393	1.51985	0.220501	0.34723	1
K3F56_RS02020	NZ_CP080620	424724..425014	K3F56_RS02020	K3F56_02020		8.43881	-0.673678	-1.59513	0.0726879	0.144644	1
yfdK	NZ_CP080620	complement(424986..425426)	K3F56_RS02025	K3F56_02025		1.94407	-0.683403	-1.60592	0.164937	0.277112	1
K3F56_RS02030	NZ_CP080620	complement(425453..426088)	K3F56_RS02030	K3F56_02030		0.209878	-1.77828	-3.43017	0.221029	0.347929	1
yfdM	NZ_CP080620	complement(426030..426296)	K3F56_RS02035	K3F56_02035	GO:0009007 - site-specific DNA-methyltransferase (adenine-specific) activity [Evidence IEA]	0.194728	-2.44597	-5.44891	0.336483	0.475891	1
yfdN	NZ_CP080620	complement(426296..426790)	K3F56_RS02040	K3F56_02040		0.099425	0.178789	1.13193	0.901848	0.938238	1
K3F56_RS02045	NZ_CP080620	complement(426787..427494)	K3F56_RS02045	K3F56_02045		0.213204	-3.87905	-14.7133	0.115555	0.209645	1
yfdP	NZ_CP080620	427513..427875	K3F56_RS02050	K3F56_02050		0.422082	-0.723585	-1.65128	0.51532	0.648406	1
yfdQ	NZ_CP080620	427941..428765	K3F56_RS02055	K3F56_02055		3.55739	-0.258609	-1.19632	0.396126	0.538416	1
yfdR	NZ_CP080620	428893..429429	K3F56_RS02060	K3F56_02060		0.29092	-1.24016	-2.36224	0.304076	0.441799	1
K3F56_RS02065	NZ_CP080620	429420..429782	K3F56_RS02065	K3F56_02065		0.509807	0.650186	1.56937	0.507031	0.640501	1
yfdT	NZ_CP080620	429782..430087	K3F56_RS02070	K3F56_02070		0.511342	-0.73501	-1.66441	0.457147	0.594119	1
torI	NZ_CP080620	430219..430419	K3F56_RS02075	K3F56_02075		3.50553	-0.113611	-1.08193	0.819695	0.88823	1
dsdC	NZ_CP080620	complement(430603..431538)	K3F56_RS02080	K3F56_02080	GO:0003677 - DNA binding [Evidence IEA]; GO:0003700 - DNA-binding transcription factor activity [Evidence IEA]	20.7849	0.666006	1.58667	0.0015633	0.00518725	1
dsdX	NZ_CP080620	431756..433093	K3F56_RS02085	K3F56_02085	GO:0015128 - gluconate transmembrane transporter activity [Evidence IEA]	164.22	4.23487	18.8288	9.11446e-43	3.26156e-41	3.78341e-39
dsdA	NZ_CP080620	433111..434439	K3F56_RS02090	K3F56_02090	GO:0008721 - D-serine ammonia-lyase activity [Evidence IEA]	471.073	1.59982	3.03105	5.15991e-10	3.82478e-09	2.14188e-06
emrY	NZ_CP080620	complement(434547..436085)	K3F56_RS02095	K3F56_02095		1.45179	-0.81692	-1.76164	0.0209934	0.0514426	1
emrK	NZ_CP080620	complement(436085..437248)	K3F56_RS02100	K3F56_02100		1.46813	-1.05636	-2.07968	0.0175787	0.0439044	1
evgA	NZ_CP080620	437664..438278	K3F56_RS02105	K3F56_02105		71.231	-0.0296094	-1.02074	0.910549	0.941696	1
evgS	NZ_CP080620	438283..441876	K3F56_RS02110	K3F56_02110		24.0176	-0.516207	-1.43019	0.0433634	0.0944889	1
yfdE	NZ_CP080620	complement(441932..443077)	K3F56_RS02115	K3F56_02115		1.4135	-0.981933	-1.97511	0.00907283	0.0247121	1
yfdV	NZ_CP080620	complement(443151..444095)	K3F56_RS02120	K3F56_02120		1.87335	-1.16415	-2.24102	0.00245836	0.00773127	1
oxc	NZ_CP080620	complement(444165..445859)	K3F56_RS02125	K3F56_02125	GO:0000287 - magnesium ion binding [Evidence IEA]; GO:0008949 - oxalyl-CoA decarboxylase activity [Evidence IEA]; GO:0030976 - thiamine pyrophosphate binding [Evidence IEA]	3.66841	-0.78698	-1.72546	0.00303515	0.00932563	1
frc	NZ_CP080620	complement(445913..447163)	K3F56_RS02130	K3F56_02130	GO:0033608 - formyl-CoA transferase activity [Evidence IEA]; GO:0005515 - protein binding [Evidence IEA]	3.3186	-0.691878	-1.61539	0.013211	0.0342958	1
yfdX	NZ_CP080620	complement(447676..448311)	K3F56_RS02135	K3F56_02135		1.90394	-0.323027	-1.25095	0.482995	0.617466	1
ypdI	NZ_CP080620	448607..448882	K3F56_RS02140	K3F56_02140		0.282567	-0.322156	-1.2502	0.820692	0.88823	1
yfdY	NZ_CP080620	complement(448959..449201)	K3F56_RS02145	K3F56_02145		57.1987	0.476002	1.39088	0.0482066	0.102913	1
lpxP	NZ_CP080620	449554..450474	K3F56_RS02150	K3F56_02150	GO:0008951 - palmitoleoyl [acyl-carrier-protein]-dependent acyltransferase activity [Evidence IEA]	283.97	1.00819	2.01138	2.03663e-10	1.526e-09	8.45407e-07
ypdK	NZ_CP080620	450830..450901	K3F56_RS02155	K3F56_02155		0	#N/A	#N/A	#N/A	#N/A	#N/A
alaC	NZ_CP080620	complement(450966..452204)	K3F56_RS02160	K3F56_02160	GO:0003824 - catalytic activity [Evidence IEA]; GO:0030170 - pyridoxal phosphate binding [Evidence IEA]	102.772	-0.00836294	-1.00581	0.970815	0.979784	1
ypdA	NZ_CP080620	452580..454277	K3F56_RS02165	K3F56_02165		40.3366	0.38119	1.30242	0.0402269	0.0889622	1
ypdB	NZ_CP080620	454292..455026	K3F56_RS02170	K3F56_02170		46.55	0.296148	1.22786	0.16886	0.282019	1
ypdC	NZ_CP080620	455039..455896	K3F56_RS02175	K3F56_02175	GO:0003700 - DNA-binding transcription factor activity [Evidence IEA]; GO:0043565 - sequence-specific DNA binding [Evidence IEA]	22.9771	0.81363	1.75763	6.51884e-05	0.000281578	0.270597
ptsP_1	NZ_CP080620	complement(455899..458394)	K3F56_RS02180	K3F56_02180	GO:0008965 - phosphoenolpyruvate-protein phosphotransferase activity [Evidence IEA]	2.73902	0.54207	1.45606	0.0309979	0.0716838	1
ypdE	NZ_CP080620	complement(458419..459456)	K3F56_RS02185	K3F56_02185		1.44003	-0.0396866	-1.02789	0.913868	0.943179	1
ypdF	NZ_CP080620	complement(459456..460541)	K3F56_RS02190	K3F56_02190	GO:0016787 - hydrolase activity [Evidence IEA]	1.45306	0.0834963	1.05958	0.81953	0.88823	1
fryC	NZ_CP080620	complement(460556..461803)	K3F56_RS02195	K3F56_02195		0.915102	0.765082	1.69947	0.0866154	0.166146	1
fryB	NZ_CP080620	complement(461825..462151)	K3F56_RS02200	K3F56_02200	GO:0016301 - kinase activity [Evidence IEA]; GO:0022877 - protein-N(PI)-phosphohistidine-fructose phosphotransferase system transporter activity [Evidence IEA]; GO:0090582 - protein-phosphocysteine-D-fructose-phosphotransferase system transporter activity [Evidence IEA]; GO:0090563 - protein-phosphocysteine-sugar phosphotransferase activity [Evidence IEA]	1.47211	1.53467	2.89722	0.0628955	0.128864	1
glk	NZ_CP080620	complement(462370..463335)	K3F56_RS02205	K3F56_02205	GO:0005524 - ATP binding [Evidence IEA]; GO:0004340 - glucokinase activity [Evidence IEA]; GO:0005536 - glucose binding [Evidence IEA]	255.951	1.91798	3.77895	4.47452e-21	6.9305e-20	1.85738e-17
yfeO	NZ_CP080620	463539..464795	K3F56_RS02210	K3F56_02210	GO:0005247 - voltage-gated chloride channel activity [Evidence IEA]	7.41006	0.96682	1.95453	5.7882e-05	0.000253447	0.240268
ypeC	NZ_CP080620	464910..465236	K3F56_RS02215	K3F56_02215		7.09435	-0.421823	-1.33962	0.266458	0.398008	1
mntH	NZ_CP080620	complement(465377..466615)	K3F56_RS02220	K3F56_02220	GO:0022857 - transmembrane transporter activity [Evidence IEA]	71.8654	-1.78911	-3.45602	1.29241e-17	1.6159e-16	5.36478e-14
nupC	NZ_CP080620	466951..468153	K3F56_RS02225	K3F56_02225		585.693	1.95194	3.86896	2.2075e-17	2.74352e-16	9.16334e-14
gmhB	NZ_CP080620	complement(468508..469083)	K3F56_RS02230	K3F56_02230	GO:0016791 - phosphatase activity [Evidence IEA]	129.404	0.378461	1.29995	0.0979659	0.183704	1
metN	NZ_CP080620	469271..470302	K3F56_RS02235	K3F56_02235	GO:0033232 - ABC-type D-methionine transporter activity [Evidence IEA]; GO:0005524 - ATP binding [Evidence IEA]	66.379	0.0442469	1.03114	0.844537	0.90399	1
metI	NZ_CP080620	470295..470948	K3F56_RS02240	K3F56_02240		76.9037	-0.00586347	-1.00407	0.977302	0.984894	1
metQ	NZ_CP080620	470988..471803	K3F56_RS02245	K3F56_02245		178.084	-0.206704	-1.15405	0.308595	0.446956	1
rcsF	NZ_CP080620	471921..472325	K3F56_RS02250	K3F56_02250		234.798	-0.342703	-1.26813	0.142533	0.247762	1
tsaA	NZ_CP080620	472322..473029	K3F56_RS02255	K3F56_02255	GO:0008757 - S-adenosylmethionine-dependent methyltransferase activity [Evidence IEA]	115.46	-0.55908	-1.47333	0.00319779	0.0097747	1
proS	NZ_CP080620	473141..474859	K3F56_RS02260	K3F56_02260	GO:0004827 - proline-tRNA ligase activity [Evidence IEA]	511.964	-0.108704	-1.07826	0.612675	0.732915	1
yaeF	NZ_CP080620	474913..475737	K3F56_RS02265	K3F56_02265		5.58922	-0.0718907	-1.05109	0.791268	0.872221	1
nlpE	NZ_CP080620	complement(475937..476647)	K3F56_RS02270	K3F56_02270		64.5564	0.369923	1.29228	0.103948	0.192371	1
arfB	NZ_CP080620	complement(476661..477083)	K3F56_RS02275	K3F56_02275	GO:0003747 - translation release factor activity [Evidence IEA]	39.161	-0.210924	-1.15743	0.417669	0.560514	1
yaeQ	NZ_CP080620	complement(477080..477625)	K3F56_RS02280	K3F56_02280		140.49	0.228323	1.17147	0.250436	0.38135	1
yaeP	NZ_CP080620	477791..477991	K3F56_RS02285	K3F56_02285		100.652	0.559505	1.47376	0.00397347	0.0118151	1
rof	NZ_CP080620	477978..478238	K3F56_RS02290	K3F56_02290		84.8648	0.66927	1.59027	0.00660347	0.0186525	1
tilS	NZ_CP080620	complement(478287..479585)	K3F56_RS02295	K3F56_02295	GO:0005524 - ATP binding [Evidence IEA]; GO:0016879 - ligase activity, forming carbon-nitrogen bonds [Evidence IEA]; GO:0000166 - nucleotide binding [Evidence IEA]	77.0747	0.0212778	1.01486	0.922528	0.948344	1
yaeR	NZ_CP080620	complement(479650..480039)	K3F56_RS02300	K3F56_02300		48.6436	-0.386235	-1.30698	0.063567	0.130048	1
ldcC	NZ_CP080620	complement(480096..482237)	K3F56_RS02305	K3F56_02305		28.9686	-0.427974	-1.34534	0.0394196	0.0874563	1
accA	NZ_CP080620	complement(482336..483295)	K3F56_RS02310	K3F56_02310	GO:0003989 - acetyl-CoA carboxylase activity [Evidence IEA]	414.435	-0.0409814	-1.02881	0.84808	0.905904	1
dnaE	NZ_CP080620	complement(483308..486790)	K3F56_RS02315	K3F56_02315	GO:0008408 - 3'-5' exonuclease activity [Evidence IEA]; GO:0003676 - nucleic acid binding [Evidence IEA]	216.142	-0.526426	-1.44036	0.013175	0.0342237	1
rnhB	NZ_CP080620	complement(486827..487423)	K3F56_RS02320	K3F56_02320	GO:0003723 - RNA binding [Evidence IEA]; GO:0004523 - RNA-DNA hybrid ribonuclease activity [Evidence IEA]	179.851	-0.301965	-1.23282	0.15881	0.2694	1
lpxB	NZ_CP080620	complement(487420..488568)	K3F56_RS02325	K3F56_02325	GO:0008915 - lipid-A-disaccharide synthase activity [Evidence IEA]	90.3211	-0.137046	-1.09965	0.546012	0.672352	1
lpxA	NZ_CP080620	complement(488568..489356)	K3F56_RS02330	K3F56_02330	GO:0008780 - acyl-[acyl-carrier-protein]-UDP-N-acetylglucosamine O-acyltransferase activity [Evidence IEA]	741.406	0.963494	1.95003	1.37582e-05	6.50457e-05	0.0571101
fabZ	NZ_CP080620	complement(489360..489815)	K3F56_RS02335	K3F56_02335		793.916	0.156082	1.11426	0.46176	0.598615	1
lpxD	NZ_CP080620	complement(489920..490945)	K3F56_RS02340	K3F56_02340	GO:0016410 - N-acyltransferase activity [Evidence IEA]	684.022	-0.241069	-1.18187	0.247467	0.378905	1
skp	NZ_CP080620	complement(490949..491434)	K3F56_RS02345	K3F56_02345		1435.6	0.380633	1.30191	0.0814548	0.158369	1
bamA	NZ_CP080620	complement(491556..493988)	K3F56_RS02350	K3F56_02350		707.411	0.192529	1.14277	0.375717	0.518484	1
rseP	NZ_CP080620	complement(494018..495370)	K3F56_RS02355	K3F56_02355	GO:0004222 - metalloendopeptidase activity [Evidence IEA]; GO:0005515 - protein binding [Evidence IEA]	322.803	0.112408	1.08103	0.581993	0.706803	1
cdsA	NZ_CP080620	complement(495382..496239)	K3F56_RS02360	K3F56_02360	GO:0016772 - transferase activity, transferring phosphorus-containing groups [Evidence IEA]	184.388	0.0662086	1.04696	0.768799	0.854199	1
ispU	NZ_CP080620	complement(496252..497010)	K3F56_RS02365	K3F56_02365	GO:0008834 - di-trans,poly-cis-decaprenylcistransferase activity [Evidence IEA]; GO:0002094 - polyprenyltransferase activity [Evidence IEA]	236.006	-0.16308	-1.11968	0.469303	0.60585	1
ispC	NZ_CP080620	complement(497199..498395)	K3F56_RS02370	K3F56_02370	GO:0030604 - 1-deoxy-D-xylulose-5-phosphate reductoisomerase activity [Evidence IEA]; GO:0046872 - metal ion binding [Evidence IEA]; GO:0070402 - NADPH binding [Evidence IEA]; GO:0005515 - protein binding [Evidence IEA]	128.516	-0.471964	-1.387	0.0175946	0.0439178	1
frr	NZ_CP080620	complement(498487..499044)	K3F56_RS02375	K3F56_02375	GO:0008135 - translation factor activity, RNA binding [Evidence IEA]	831.382	-0.179137	-1.13221	0.347384	0.488315	1
pyrH	NZ_CP080620	complement(499336..500061)	K3F56_RS02380	K3F56_02380	GO:0033862 - UMP kinase activity [Evidence IEA]	357.236	0.0606482	1.04293	0.719174	0.81744	1
tsf	NZ_CP080620	complement(500208..501059)	K3F56_RS02385	K3F56_02385	GO:0003746 - translation elongation factor activity [Evidence IEA]	1999.97	0.284731	1.21818	0.219441	0.346086	1
rpsB	NZ_CP080620	complement(501317..502042)	K3F56_RS02390	K3F56_02390	GO:0003735 - structural constituent of ribosome [Evidence IEA]	5262.01	0.490272	1.40471	0.0452526	0.0977472	1
map	NZ_CP080620	502410..503204	K3F56_RS02395	K3F56_02395		464.078	-0.535928	-1.44987	0.00524911	0.0151208	1
glnD	NZ_CP080620	503266..505938	K3F56_RS02400	K3F56_02400	GO:0016779 - nucleotidyltransferase activity [Evidence IEA]	55.0089	-0.316096	-1.24496	0.117746	0.212969	1
dapD	NZ_CP080620	505969..506793	K3F56_RS02405	K3F56_02405	GO:0008666 - 2,3,4,5-tetrahydropyridine-2,6-dicarboxylate N-succinyltransferase activity [Evidence IEA]	658.674	0.0914474	1.06544	0.653911	0.766559	1
yaeI	NZ_CP080620	506847..507659	K3F56_RS02410	K3F56_02410		17.2239	0.0154177	1.01074	0.957983	0.970373	1
yaeH	NZ_CP080620	507821..508207	K3F56_RS02415	K3F56_02415		249.9	0.390337	1.3107	0.0649055	0.132264	1
cdaR	NZ_CP080620	complement(508296..509453)	K3F56_RS02420	K3F56_02420		20.502	2.0571	4.16148	6.90581e-20	9.91904e-19	2.8666e-16
degP	NZ_CP080620	complement(509608..511032)	K3F56_RS02425	K3F56_02425		287.929	0.445571	1.36185	0.0386182	0.0860976	1
dgt	NZ_CP080620	complement(511162..512679)	K3F56_RS02430	K3F56_02430	GO:0008832 - dGTPase activity [Evidence IEA]; GO:0000287 - magnesium ion binding [Evidence IEA]	28.1071	0.633739	1.55158	0.00217498	0.00692857	1
mtnN	NZ_CP080620	512763..513461	K3F56_RS02435	K3F56_02435	GO:0008782 - adenosylhomocysteine nucleosidase activity [Evidence IEA]; GO:0008930 - methylthioadenosine nucleosidase activity [Evidence IEA]	470.168	0.107237	1.07716	0.628982	0.745864	1
btuF	NZ_CP080620	513454..514254	K3F56_RS02440	K3F56_02440	GO:0005524 - ATP binding [Evidence IEA]; GO:0031419 - cobalamin binding [Evidence IEA]	56.8515	0.188598	1.13966	0.401128	0.543789	1
yadS	NZ_CP080620	514292..514915	K3F56_RS02445	K3F56_02445		23.7629	-0.200161	-1.14883	0.406911	0.549118	1
erpA	NZ_CP080620	complement(514962..515306)	K3F56_RS02450	K3F56_02450	GO:0051536 - iron-sulfur cluster binding [Evidence IEA]	165.67	-1.06501	-2.09219	7.37063e-07	4.19691e-06	0.00305955
yadW	NZ_CP080620	complement(515299..515364)	K3F56_RS02455	K3F56_02455		0	#N/A	#N/A	#N/A	#N/A	#N/A
clcA	NZ_CP080620	complement(515388..516809)	K3F56_RS02460	K3F56_02460	GO:0005247 - voltage-gated chloride channel activity [Evidence IEA]	53.4467	0.158822	1.11638	0.433071	0.574139	1
yadX	NZ_CP080620	complement(516821..516868)	K3F56_RS02465	K3F56_02465		0	#N/A	#N/A	#N/A	#N/A	#N/A
hemL	NZ_CP080620	517034..518314	K3F56_RS02470	K3F56_02470	GO:0042286 - glutamate-1-semialdehyde 2,1-aminomutase activity [Evidence IEA]	333.573	0.034266	1.02404	0.855676	0.910512	1
fhuB	NZ_CP080620	complement(518472..520454)	K3F56_RS02475	K3F56_02475	GO:0022857 - transmembrane transporter activity [Evidence IEA]	49.0512	-1.90827	-3.75359	2.62665e-18	3.47371e-17	1.09032e-14
fhuD	NZ_CP080620	complement(520451..521341)	K3F56_RS02480	K3F56_02480		68.7841	-2.99023	-7.94602	2.33326e-41	8.07113e-40	9.68535e-38
fhuC	NZ_CP080620	complement(521341..522138)	K3F56_RS02485	K3F56_02485	GO:0005524 - ATP binding [Evidence IEA]	106.3	-2.50583	-5.67976	2.51439e-26	4.87721e-25	1.04372e-22
fhuA	NZ_CP080620	complement(522189..524432)	K3F56_RS02490	K3F56_02490	GO:0015344 - siderophore uptake transmembrane transporter activity [Evidence IEA]; GO:0038023 - signaling receptor activity [Evidence IEA]	306.181	-4.03178	-16.3563	2.39391e-85	5.23006e-83	9.93712e-82
mrcB	NZ_CP080620	complement(524652..527186)	K3F56_RS02495	K3F56_02495	GO:0008658 - penicillin binding [Evidence IEA]; GO:0008955 - peptidoglycan glycosyltransferase activity [Evidence IEA]	78.5689	0.288513	1.22138	0.134532	0.23777	1
hrpB	NZ_CP080620	complement(527382..529811)	K3F56_RS02500	K3F56_02500	GO:0005524 - ATP binding [Evidence IEA]; GO:0004386 - helicase activity [Evidence IEA]	53.5205	0.58972	1.50495	0.00932507	0.0253161	1
thpR	NZ_CP080620	529885..530415	K3F56_RS02505	K3F56_02505	GO:0004113 - 2',3'-cyclic-nucleotide 3'-phosphodiesterase activity [Evidence IEA]; GO:0008664 - 2'-5'-RNA ligase activity [Evidence IEA]	55.4171	-0.215943	-1.16146	0.400641	0.543307	1
sfsA	NZ_CP080620	530430..531134	K3F56_RS02510	K3F56_02510	GO:0003677 - DNA binding [Evidence IEA]	63.816	0.0834175	1.05952	0.720249	0.818196	1
dksA	NZ_CP080620	531312..531767	K3F56_RS02515	K3F56_02515		199.548	0.183577	1.1357	0.4593	0.596358	1
gluQRS	NZ_CP080620	531834..532730	K3F56_RS02520	K3F56_02520	GO:0004812 - aminoacyl-tRNA ligase activity [Evidence IEA]; GO:0005524 - ATP binding [Evidence IEA]; GO:0000166 - nucleotide binding [Evidence IEA]	39.6576	-1.39703	-2.63359	4.87254e-10	3.61823e-09	2.02259e-06
pcnB	NZ_CP080620	532790..534187	K3F56_RS02525	K3F56_02525	GO:1990817 - poly(A) RNA polymerase activity [Evidence IEA]; GO:0003723 - RNA binding [Evidence IEA]	469.609	-1.38573	-2.61304	1.47895e-12	1.27898e-11	6.13912e-09
folK	NZ_CP080620	534184..534663	K3F56_RS02530	K3F56_02530		32.6604	-3.34377	-10.1526	6.99652e-26	1.34456e-24	2.90425e-22
yadN	NZ_CP080620	535033..535617	K3F56_RS02535	K3F56_02535		1.34664	-0.760211	-1.69374	0.141875	0.247239	1
yadV	NZ_CP080620	535715..536455	K3F56_RS02540	K3F56_02540		0.531297	-0.534718	-1.44866	0.445317	0.583269	1
htrE	NZ_CP080620	536490..539087	K3F56_RS02545	K3F56_02545		0.833143	-0.284435	-1.21793	0.452627	0.590093	1
yadM	NZ_CP080620	539104..539673	K3F56_RS02550	K3F56_02550		2.76846	-0.265745	-1.20226	0.474953	0.610759	1
yadL	NZ_CP080620	539685..540290	K3F56_RS02555	K3F56_02555		1.5397	0.0441654	1.03109	0.924702	0.949429	1
yadK	NZ_CP080620	540317..540913	K3F56_RS02560	K3F56_02560		1.47037	-0.0993599	-1.0713	0.823556	0.890488	1
yadC	NZ_CP080620	540951..542201	K3F56_RS02565	K3F56_02565		1.4843	-0.111846	-1.08061	0.794112	0.874366	1
panB	NZ_CP080620	542315..543109	K3F56_RS02570	K3F56_02570	GO:0003864 - 3-methyl-2-oxobutanoate hydroxymethyltransferase activity [Evidence IEA]	261.198	0.0449624	1.03166	0.789737	0.87163	1
panC	NZ_CP080620	543121..543972	K3F56_RS02575	K3F56_02575	GO:0004592 - pantoate-beta-alanine ligase activity [Evidence IEA]	310.789	0.129826	1.09416	0.406004	0.54843	1
rpnC	NZ_CP080620	complement(544046..544948)	K3F56_RS02580	K3F56_02580		2.28717	0.909358	1.87821	0.00916364	0.0249105	1
panD	NZ_CP080620	545222..545602	K3F56_RS02585	K3F56_02585	GO:0004068 - aspartate 1-decarboxylase activity [Evidence IEA]	379.122	-0.689859	-1.61313	0.00199136	0.00646297	1
yadE	NZ_CP080620	complement(545606..546835)	K3F56_RS02590	K3F56_02590		26.5083	0.0240329	1.0168	0.900457	0.938238	1
yadI	NZ_CP080620	complement(546899..547339)	K3F56_RS02595	K3F56_02595	GO:0016301 - kinase activity [Evidence IEA]	50.6293	0.786908	1.72537	0.000307061	0.00118568	1
yadH	NZ_CP080620	complement(547444..548214)	K3F56_RS02600	K3F56_02600	GO:0140359 - ABC-type transporter activity [Evidence IEA]	87.0007	-0.435456	-1.35234	0.0285276	0.0672449	1
yadG	NZ_CP080620	complement(548211..549137)	K3F56_RS02605	K3F56_02605	GO:0005524 - ATP binding [Evidence IEA]	115.181	-0.582282	-1.49722	0.00456888	0.0134411	1
can	NZ_CP080620	549246..549908	K3F56_RS02610	K3F56_02610	GO:0004089 - carbonate dehydratase activity [Evidence IEA]; GO:0008270 - zinc ion binding [Evidence IEA]	396.083	-2.02718	-4.07607	5.65953e-18	7.34147e-17	2.34927e-14
hpt	NZ_CP080620	complement(549949..550485)	K3F56_RS02615	K3F56_02615		189.786	0.316866	1.24562	0.131038	0.23285	1
gcd	NZ_CP080620	550691..553081	K3F56_RS02620	K3F56_02620		270.017	-3.57985	-11.9575	1.89109e-51	8.44077e-50	7.84991e-48
K3F56_RS22220	NZ_CP080620	553120..553218	K3F56_RS22220			0	#N/A	#N/A	#N/A	#N/A	#N/A
cueO	NZ_CP080620	complement(553283..554833)	K3F56_RS02625	K3F56_02625	GO:0005507 - copper ion binding [Evidence IEA]; GO:0016491 - oxidoreductase activity [Evidence IEA]	49.8695	-0.102313	-1.07349	0.643692	0.758651	1
yacC	NZ_CP080620	554999..555346	K3F56_RS02630	K3F56_02630		131.491	0.269519	1.20541	0.229529	0.357112	1
speE	NZ_CP080620	555452..556318	K3F56_RS02635	K3F56_02635		413.366	-1.56798	-2.9649	1.75446e-15	1.94726e-14	7.28277e-12
speD	NZ_CP080620	556334..557128	K3F56_RS02640	K3F56_02640	GO:0004014 - adenosylmethionine decarboxylase activity [Evidence IEA]	474.329	-1.25163	-2.38111	2.65209e-12	2.26054e-11	1.10088e-08
yacL	NZ_CP080620	complement(557166..557528)	K3F56_RS02645	K3F56_02645		23.4082	0.0528255	1.03729	0.851105	0.907044	1
acnB	NZ_CP080620	complement(557704..560301)	K3F56_RS02650	K3F56_02650	GO:0003994 - aconitate hydratase activity [Evidence IEA]	1481.42	-1.93163	-3.81485	4.00402e-15	4.29475e-14	1.66207e-11
yacH	NZ_CP080620	560656..562509	K3F56_RS02655	K3F56_02655		0.750943	0.642407	1.56093	0.0819096	0.159179	1
lpdA	NZ_CP080620	complement(562580..564004)	K3F56_RS02660	K3F56_02660	GO:0004148 - dihydrolipoyl dehydrogenase activity [Evidence IEA]	2387.53	-2.17073	-4.5025	5.59776e-17	6.83421e-16	2.32363e-13
aceF	NZ_CP080620	complement(564329..566221)	K3F56_RS02665	K3F56_02665	GO:0004742 - dihydrolipoyllysine-residue acetyltransferase activity [Evidence IEA]	1972.84	-2.22949	-4.6897	2.905e-09	2.07193e-08	1.20586e-05
aceE	NZ_CP080620	complement(566236..568899)	K3F56_RS02670	K3F56_02670	GO:0004738 - pyruvate dehydrogenase activity [Evidence IEA]	3102.63	-3.01224	-8.06813	1.36824e-21	2.16778e-20	5.67958e-18
pdhR	NZ_CP080620	complement(569060..569824)	K3F56_RS02675	K3F56_02675		595.261	-2.98193	-7.90042	1.58496e-66	1.31583e-64	6.57917e-63
aroP	NZ_CP080620	570365..571738	K3F56_RS02680	K3F56_02680		22.9089	-0.803244	-1.74502	0.000139242	0.000573405	0.577992
ampE	NZ_CP080620	complement(571781..572635)	K3F56_RS02685	K3F56_02685		46.2691	0.432646	1.34971	0.0303491	0.070537	1
ampD	NZ_CP080620	complement(572632..573183)	K3F56_RS02690	K3F56_02690	GO:0008745 - N-acetylmuramoyl-L-alanine amidase activity [Evidence IEA]	125.424	0.676892	1.59869	0.000180532	0.000726854	0.749386
nadC	NZ_CP080620	573271..574164	K3F56_RS02695	K3F56_02695	GO:0004514 - nicotinate-nucleotide diphosphorylase (carboxylating) activity [Evidence IEA]	72.0634	0.281123	1.21514	0.108492	0.199094	1
ppdD	NZ_CP080620	574367..574807	K3F56_RS02700	K3F56_02700		1.47877	0.359299	1.2828	0.445354	0.583269	1
gspE_1	NZ_CP080620	574817..576202	K3F56_RS02705	K3F56_02705		7.60143	0.427575	1.34497	0.0461379	0.0993352	1
hofC	NZ_CP080620	576192..577394	K3F56_RS02710	K3F56_02710	GO:0004827 - proline-tRNA ligase activity [Evidence IEA]	3.46846	0.0210029	1.01466	0.946693	0.963648	1
guaC	NZ_CP080620	complement(577429..578472)	K3F56_RS02715	K3F56_02715	GO:0003920 - GMP reductase activity [Evidence IEA]	211.818	-0.197806	-1.14695	0.305177	0.442788	1
K3F56_RS02720	NZ_CP080620	complement(578628..578672)	K3F56_RS02720	K3F56_02720		0	#N/A	#N/A	#N/A	#N/A	#N/A
coaE	NZ_CP080620	578697..579317	K3F56_RS02725	K3F56_02725	GO:0004140 - dephospho-CoA kinase activity [Evidence IEA]	58.048	-0.299225	-1.23048	0.20811	0.33264	1
zapD	NZ_CP080620	579317..580060	K3F56_RS02730	K3F56_02730		180.456	-0.363629	-1.28666	0.102128	0.189849	1
yacG	NZ_CP080620	580070..580267	K3F56_RS02735	K3F56_02735	GO:0008270 - zinc ion binding [Evidence IEA]	29.6288	0.123098	1.08907	0.641093	0.756231	1
mutT	NZ_CP080620	complement(580483..580872)	K3F56_RS02740	K3F56_02740	GO:0008413 - 8-oxo-7,8-dihydroguanosine triphosphate pyrophosphatase activity [Evidence IEA]	5.26738	-0.227879	-1.17111	0.532179	0.661399	1
secA	NZ_CP080620	complement(580932..583637)	K3F56_RS02745	K3F56_02745	GO:0005524 - ATP binding [Evidence IEA]	415.342	0.179518	1.13251	0.36477	0.507152	1
secM	NZ_CP080620	complement(583699..584211)	K3F56_RS02750	K3F56_02750	GO:0045182 - translation regulator activity [Evidence IEA]	337.111	-0.426732	-1.34419	0.115433	0.209515	1
lpxC	NZ_CP080620	complement(584442..585359)	K3F56_RS02755	K3F56_02755	GO:0008759 - UDP-3-O-[3-hydroxymyristoyl] N-acetylglucosamine deacetylase activity [Evidence IEA]	1336.31	0.794531	1.73451	0.000272893	0.00106575	1
ftsZ	NZ_CP080620	complement(585460..586611)	K3F56_RS02760	K3F56_02760	GO:0003924 - GTPase activity [Evidence IEA]	693.953	0.13116	1.09517	0.557266	0.683573	1
ftsA	NZ_CP080620	complement(586672..587934)	K3F56_RS02765	K3F56_02765	GO:0005515 - protein binding [Evidence IEA]	142.853	0.425024	1.3426	0.107098	0.196885	1
ftsQ	NZ_CP080620	complement(587931..588761)	K3F56_RS02770	K3F56_02770		122.603	-0.0922081	-1.066	0.67014	0.78161	1
ddlB	NZ_CP080620	complement(588763..589683)	K3F56_RS02775	K3F56_02775		246.815	0.158278	1.11595	0.491688	0.625414	1
murC	NZ_CP080620	complement(589676..591151)	K3F56_RS02780	K3F56_02780	GO:0008763 - UDP-N-acetylmuramate-L-alanine ligase activity [Evidence IEA]	322.722	-0.0278353	-1.01948	0.899019	0.937881	1
murG	NZ_CP080620	complement(591205..592272)	K3F56_RS02785	K3F56_02785	GO:0050511 - undecaprenyldiphospho-muramoylpentapeptide beta-N-acetylglucosaminyltransferase activity [Evidence IEA]	179.675	-0.234651	-1.17662	0.291593	0.427553	1
ftsW	NZ_CP080620	complement(592269..593513)	K3F56_RS02790	K3F56_02790		170.648	-0.40345	-1.32267	0.0536147	0.112401	1
murD	NZ_CP080620	complement(593513..594829)	K3F56_RS02795	K3F56_02795	GO:0008764 - UDP-N-acetylmuramoylalanine-D-glutamate ligase activity [Evidence IEA]	206.507	-0.166593	-1.1224	0.329974	0.468762	1
[truncated: 3,793 more rows]

## Sheet: pCMY-145 vs p0
Name	Chromosome	Region	locus_tag	old_locus_tag	GO_function	Max group mean	Log₂ fold change	Fold change	P-value	FDR p-value	Bonferroni
[truncated: 4,351 more rows]

[truncated: 3 more sheets: pCMY-42 vs pCMY-2, pCMY-145 vs pCMY-2, pCMY-145 vs pCMY-42]
